# Supplementary material for: Tetra­ethyl­ammonium tricarbonyl­chlorido(quinoxaline-2-carboxyl­ato-κ2 N 1,O)rhenate(I)
Source: Acta Crystallogr Sect E Struct Rep Online. 2010 Jul 31;66(Pt 8):m1042–3. doi: 10.1107/S160053681002893X (PMC3007518; doi:10.1107/S160053681002893X)
Supplement: Supplementary file 1 [file e-66-m1042-sup1.cif]

##############################################################################
###                                                                        ###
###        Electronic paper (Acta Crystallographica Section E)             ###
###                                                                        ###
##############################################################################
#                                                                            #
# This CIF contains the data in a paper accepted for publication in Acta     #
# Crystallographica Section E. It conforms to the requirements of Notes      #
# for Authors for Section E, and has been peer reviewed under the auspices   #
# of the IUCr Commission on Journals.                                        #
#                                                                            #
# Full details of the Crystallographic Information File format               #
# are given in the paper "The Crystallographic Information File (CIF):       #
# a New Standard Archive File for Crystallography" by S. R. Hall, F. H.      #
# Allen and I. D. Brown [Acta Cryst. (1991), A47, 655-685].                  #
#                                                                            #
# The current version of the core CIF dictionary is obtainable from          #
# ftp://ftp.iucr.org/pub/cif_core.dic. The current version number is 2.4.    #
#                                                                            #
# Software is freely available for graphical display of the structure(s) in  #
# this CIF.  For information consult the CIF home page http://www.iucr.org/  #
# cif/home.html                                                              #
#                                                                            #
# This file may be used for bona fide research purposes within the           #
# scientific community so long as proper attribution is given to the journal # 
# article from which it was obtained.                                        #
#                                                                            #
##############################################################################
                                             
data_global
_audit_creation_method     'WinGX routine CIF_UPDATE'
_audit_conform_dict_name     cif_core.dic
_audit_conform_dict_version     2.3
_journal_date_recd_electronic     2010-07-12
_journal_date_accepted     2010-07-20
_journal_name_full     'Acta Crystallographica, Section E'
_journal_year     2010
_journal_volume     66
_journal_issue      8
_journal_page_first     m1042
_journal_page_last     m1043
_journal_paper_category     QM
_journal_coeditor_code     PV2307
_publ_contact_author_name     'Visser, Hendrik G.'
_publ_contact_author_address
;
Department of Chemistry
University of the Free State
P.O. Box 339
Bloemfontein
9300
South Africa
;
_publ_contact_author_email     visserhg.sci@mail.uovs.ac.za
_publ_contact_author_fax     '+27-51-401 2497'
_publ_contact_author_phone     '+27-51-430 7805'
_publ_section_title
;\
Tetraethylammonium
tricarbonylchlorido(quinoxaline-2-carboxylato-\k^2^<i>N</i>^1^,<i>O</i>)\
rhenate(I)
;
loop_
    _publ_author_name
    _publ_author_address
    'Suthiram, Janine'
;
Radiochemistry
South African Nuclear Energy Corporation Ltd (Necsa)
PO Box 582
Pretoria 0001
South Africa
;
    'Zeevaart, Jan Rijn'
;
CARST
Northwest University, Mafikeng Campus
Private bag X2046
Mmabatho
2735
South Africa
;
    'Visser, Hendrik G.'
;
Department of Chemistry
University of the Free State
PO Box 339
Bloemfontein 9300
South Africa
;
    'Roodt, Andreas'
;
Department of Chemistry
University of the Free State
PO Box 339
Bloemfontein 9300
South Africa
;
data_I
_audit_creation_method     'WinGX routine CIF_UPDATE'
_chemical_name_systematic
;
Tetraethylammonium tricarbonylchlorido(quinoxaline-2-
carboxylato-\k^2^<i>N</i>^1^,<i>O</i>)rhenate(I)
;
_chemical_formula_moiety     'C8 H20 N +, C12 H5 Cl N2 O5 Re -'
_chemical_formula_sum     'C20 H25 Cl N3 O5 Re'
_chemical_formula_iupac     '(C8 H20 N) [Re (C9 H5 N2 O2) Cl (C O)3]'
_chemical_formula_weight     609.0808
_symmetry_cell_setting     triclinic
_symmetry_space_group_name_H-M     'P -1'
_symmetry_space_group_name_Hall     '-P 1'
loop_
    _symmetry_equiv_pos_as_xyz
    'x, y, z'
    '-x, -y, -z'
_cell_length_a     8.402(5)
_cell_length_b     10.077(5)
_cell_length_c     13.495(5)
_cell_angle_alpha     97.433(5)
_cell_angle_beta     103.141(5)
_cell_angle_gamma     90.686(5)
_cell_volume     1102.3(9)
_cell_formula_units_Z     2
_cell_measurement_reflns_used     9175
_cell_measurement_theta_min     2.73
_cell_measurement_theta_max     28.3
_cell_measurement_temperature     100(2)
_exptl_crystal_description     'Cuboid'
_exptl_crystal_colour     'red'
_exptl_crystal_size_max     0.328
_exptl_crystal_size_mid     0.286
_exptl_crystal_size_min     0.198
_exptl_crystal_density_diffrn     1.835
_exptl_crystal_density_method     'not measured'
_exptl_crystal_F_000     596
_exptl_absorpt_coefficient_mu     5.669
_exptl_absorpt_correction_type     multi-scan
_exptl_absorpt_process_details
;
(SADABS; Bruker, 2004)
;
_exptl_absorpt_correction_T_min     0.169
_exptl_absorpt_correction_T_max     0.324
_diffrn_ambient_temperature     100(2)
_diffrn_radiation_type     MoK\a
_diffrn_radiation_wavelength     0.71069
_diffrn_radiation_source     'sealed tube'
_diffrn_radiation_monochromator     'graphite'
_diffrn_measurement_device_type
;
Bruker X8 APEXII 4K Kappa CCD
;
_diffrn_measurement_method     '\f & \w scans'
_diffrn_reflns_number     22501
_diffrn_reflns_av_R_equivalents     0.054
_diffrn_reflns_theta_min     2.04
_diffrn_reflns_theta_max     28.32
_diffrn_reflns_theta_full     28.32
_diffrn_measured_fraction_theta_max     0.994
_diffrn_measured_fraction_theta_full     0.994
_diffrn_reflns_limit_h_min     -11
_diffrn_reflns_limit_h_max     10
_diffrn_reflns_limit_k_min     -13
_diffrn_reflns_limit_k_max     13
_diffrn_reflns_limit_l_min     -17
_diffrn_reflns_limit_l_max     17
_reflns_number_total     5458
_reflns_number_gt     4988
_reflns_threshold_expression     I>2\s(I)
_refine_ls_structure_factor_coef     Fsqd
_refine_ls_matrix_type     full
_refine_ls_R_factor_gt     0.0273
_refine_ls_wR_factor_ref     0.0654
_refine_ls_goodness_of_fit_ref     1.072
_refine_ls_restrained_S_all     1.071
_refine_ls_number_reflns     5458
_refine_ls_number_parameters     275
_refine_ls_number_restraints     12
_refine_ls_hydrogen_treatment     constr
_refine_ls_weighting_scheme     calc
_refine_ls_weighting_details
         'calc w=1/[\s^2^(Fo^2^)+(0.0211P)^2^+1.8438P] where P=(Fo^2^+2Fc^2^)/3'
_refine_ls_shift/su_max     0.003
_refine_diff_density_max     1.744
_refine_diff_density_min     -1.036
_refine_ls_extinction_method     none
loop_
    _atom_type_symbol
    _atom_type_description
    _atom_type_scat_dispersion_real
    _atom_type_scat_dispersion_imag
    _atom_type_scat_source
    C C 0.0033 0.0016 'International Tables Vol C Tables 4.2.6.8 and 6.1.1.4'
    H H 0 0 'International Tables Vol C Tables 4.2.6.8 and 6.1.1.4'
    N N 0.0061 0.0033 'International Tables Vol C Tables 4.2.6.8 and 6.1.1.4'
    O O 0.0106 0.006 'International Tables Vol C Tables 4.2.6.8 and 6.1.1.4'
    Cl Cl 0.1484 0.1585 'International Tables Vol C Tables 4.2.6.8 and 6.1.1.4'
    Re Re -1.0185 7.231 'International Tables Vol C Tables 4.2.6.8 and 6.1.1.4'
_computing_data_collection     'APEX2 (Bruker, 2005)'
_computing_cell_refinement     'SAINT-Plus (Bruker, 2004)'
_computing_data_reduction     'SAINT-Plus and XPREP (Bruker, 2004)'
_computing_structure_solution     'SIR97 (Altomare <i>et al.</i>, 1999)'
_computing_structure_refinement     'SHELXL97 (Sheldrick, 2008)'
_computing_molecular_graphics     'DIAMOND (Brandenburg & Putz, 2005)'
_computing_publication_material     'WinGX (Farrugia, 1999)'
loop_
    _atom_site_type_symbol
    _atom_site_label
    _atom_site_fract_x
    _atom_site_fract_y
    _atom_site_fract_z
    _atom_site_U_iso_or_equiv
    _atom_site_adp_type
    _atom_site_calc_flag
    _atom_site_refinement_flags
    _atom_site_occupancy
    _atom_site_disorder_assembly
    _atom_site_disorder_group
    Re Re1 0.528310(18) 0.255408(14) 0.783120(11) 0.01364(5) Uani d . 1 . .
    Cl Cl1 0.81842(12) 0.20551(10) 0.85067(7) 0.0205(2) Uani d . 1 . .
    O O3 0.1770(4) 0.3314(3) 0.6974(2) 0.0304(7) Uani d U 1 . .
    C C3 0.3080(5) 0.3001(4) 0.7268(3) 0.0208(8) Uani d U 1 . .
    N N3 0.0788(4) 0.7963(3) 0.8126(2) 0.0139(6) Uani d . 1 . .
    O O1 0.4040(4) 0.1531(3) 0.9570(2) 0.0279(7) Uani d . 1 . .
    O O4 0.5167(3) 0.0596(3) 0.6987(2) 0.0182(6) Uani d . 1 . .
    N N1 0.6229(4) 0.2820(3) 0.6466(2) 0.0124(6) Uani d . 1 . .
    O O2 0.5953(4) 0.5310(3) 0.9133(2) 0.0290(7) Uani d U 1 . .
    C C2 0.5683(5) 0.4271(4) 0.8632(3) 0.0191(8) Uani d U 1 . .
    C C13 -0.0041(5) 0.8729(4) 0.8902(3) 0.0162(8) Uani d . 1 . .
    H H13A 0.0418 0.8469 0.9572 0.019 Uiso calc R 1 . .
    H H13B 0.0218 0.9677 0.894 0.019 Uiso calc R 1 . .
    C C15 0.0262(5) 0.6478(4) 0.7929(3) 0.0198(8) Uani d . 1 . .
    H H15A -0.091 0.6396 0.7647 0.024 Uiso calc R 1 . .
    H H15B 0.0784 0.6037 0.7411 0.024 Uiso calc R 1 . .
    C C1 0.4532(5) 0.1938(4) 0.8923(3) 0.0195(8) Uani d . 1 . .
    C C20 0.0905(5) 0.9922(4) 0.7091(3) 0.0236(9) Uani d . 1 . .
    H H20A 0.0551 1.0511 0.7609 0.035 Uiso calc R 1 . .
    H H20B 0.0466 1.0193 0.643 0.035 Uiso calc R 1 . .
    H H20C 0.2078 0.9963 0.7229 0.035 Uiso calc R 1 . .
    C C14 -0.1876(5) 0.8518(4) 0.8673(3) 0.0214(8) Uani d . 1 . .
    H H14A -0.2342 0.8703 0.799 0.032 Uiso calc R 1 . .
    H H14B -0.2305 0.911 0.9156 0.032 Uiso calc R 1 . .
    H H14C -0.2148 0.7607 0.8729 0.032 Uiso calc R 1 . .
    C C18 0.3657(5) 0.7536(5) 0.7873(4) 0.0311(10) Uani d . 1 . .
    H H18A 0.3362 0.66 0.7679 0.047 Uiso calc R 1 . .
    H H18B 0.4789 0.7645 0.8227 0.047 Uiso calc R 1 . .
    H H18C 0.3486 0.7974 0.7269 0.047 Uiso calc R 1 . .
    C C19 0.0298(5) 0.8491(4) 0.7098(3) 0.0160(8) Uani d . 1 . .
    H H19A -0.0886 0.8444 0.6882 0.019 Uiso calc R 1 . .
    H H19B 0.071 0.7903 0.6594 0.019 Uiso calc R 1 . .
    C C16 0.0657(6) 0.5747(4) 0.8857(4) 0.0296(10) Uani d . 1 . .
    H H16A 0.1822 0.5716 0.909 0.044 Uiso calc R 1 . .
    H H16B 0.0185 0.4852 0.8677 0.044 Uiso calc R 1 . .
    H H16C 0.0215 0.621 0.9395 0.044 Uiso calc R 1 . .
    C C17 0.2609(5) 0.8150(4) 0.8572(3) 0.0207(8) Uani d . 1 . .
    H H17A 0.2872 0.7761 0.9207 0.025 Uiso calc R 1 . .
    H H17B 0.2889 0.9102 0.874 0.025 Uiso calc R 1 . .
    O O5 0.6377(4) -0.0666(3) 0.5901(2) 0.0236(6) Uani d . 1 . .
    N N2 0.7964(4) 0.2711(3) 0.4892(3) 0.0185(7) Uani d . 1 . .
    C C12 0.6622(4) 0.3988(3) 0.6110(3) 0.0116(7) Uani d . 1 . .
    C C10 0.6387(5) 0.6348(4) 0.6071(3) 0.0155(7) Uani d . 1 . .
    H H10 0.5979 0.716 0.629 0.019 Uiso calc R 1 . .
    C C11 0.6071(4) 0.5229(4) 0.6470(3) 0.0141(7) Uani d . 1 . .
    H H11 0.5489 0.5285 0.6983 0.017 Uiso calc R 1 . .
    C C5 0.6598(5) 0.1677(4) 0.5993(3) 0.0143(7) Uani d . 1 . .
    C C6 0.7465(5) 0.1632(4) 0.5210(3) 0.0184(8) Uani d . 1 . .
    H H6 0.7696 0.0799 0.4902 0.022 Uiso calc R 1 . .
    C C7 0.7515(4) 0.3910(4) 0.5336(3) 0.0139(7) Uani d . 1 . .
    C C4 0.6025(5) 0.0410(4) 0.6313(3) 0.0167(8) Uani d . 1 . .
    C C8 0.7889(5) 0.5102(4) 0.4965(3) 0.0159(7) Uani d . 1 . .
    H H8 0.8515 0.5073 0.4477 0.019 Uiso calc R 1 . .
    C C9 0.7334(4) 0.6286(4) 0.5322(3) 0.0163(8) Uani d . 1 . .
    H H9 0.7577 0.7064 0.5073 0.02 Uiso calc R 1 . .
loop_
    _atom_site_aniso_label
    _atom_site_aniso_U_11
    _atom_site_aniso_U_22
    _atom_site_aniso_U_33
    _atom_site_aniso_U_12
    _atom_site_aniso_U_13
    _atom_site_aniso_U_23
    Re1 0.01848(8) 0.01209(8) 0.01132(8) -0.00015(5) 0.00457(6) 0.00329(5)
    Cl1 0.0230(5) 0.0222(5) 0.0152(5) 0.0047(4) 0.0008(4) 0.0037(4)
    O3 0.0226(16) 0.0426(19) 0.0309(18) 0.0056(14) 0.0086(14) 0.0175(15)
    C3 0.029(2) 0.024(2) 0.012(2) -0.0069(17) 0.0097(17) 0.0064(16)
    N3 0.0119(15) 0.0165(15) 0.0126(16) 0.0013(12) 0.0022(12) 0.0002(12)
    O1 0.0362(18) 0.0315(17) 0.0191(16) -0.0072(14) 0.0108(13) 0.0076(13)
    O4 0.0267(15) 0.0127(12) 0.0158(14) -0.0025(11) 0.0051(12) 0.0044(10)
    N1 0.0110(14) 0.0142(14) 0.0113(16) -0.0001(11) 0.0009(12) 0.0025(12)
    O2 0.049(2) 0.0187(15) 0.0196(16) 0.0003(14) 0.0098(14) -0.0005(12)
    C2 0.025(2) 0.023(2) 0.0120(19) 0.0013(16) 0.0061(16) 0.0083(16)
    C13 0.0191(19) 0.0191(18) 0.0112(19) 0.0039(15) 0.0058(15) 0.0009(14)
    C15 0.022(2) 0.0164(18) 0.018(2) -0.0023(15) 0.0019(16) -0.0025(15)
    C1 0.021(2) 0.0199(19) 0.017(2) -0.0021(15) 0.0020(16) 0.0022(15)
    C20 0.028(2) 0.024(2) 0.021(2) 0.0015(17) 0.0094(18) 0.0061(17)
    C14 0.020(2) 0.024(2) 0.023(2) 0.0041(16) 0.0096(17) 0.0043(17)
    C18 0.019(2) 0.041(3) 0.032(3) 0.0088(19) 0.0047(19) 0.003(2)
    C19 0.0155(18) 0.0215(19) 0.0111(19) 0.0023(15) 0.0031(14) 0.0023(15)
    C16 0.040(3) 0.019(2) 0.027(2) -0.0015(18) 0.000(2) 0.0060(18)
    C17 0.0113(18) 0.028(2) 0.019(2) -0.0025(15) -0.0029(15) 0.0030(17)
    O5 0.0395(18) 0.0115(13) 0.0188(15) 0.0045(12) 0.0046(13) 0.0015(11)
    N2 0.0205(17) 0.0208(16) 0.0154(17) 0.0051(13) 0.0069(13) 0.0020(13)
    C12 0.0146(17) 0.0127(16) 0.0062(17) -0.0021(13) -0.0012(13) 0.0028(13)
    C10 0.0173(18) 0.0115(16) 0.0144(19) -0.0003(14) -0.0027(15) 0.0011(14)
    C11 0.0140(17) 0.0175(17) 0.0093(18) 0.0012(14) -0.0004(14) 0.0019(14)
    C5 0.0169(18) 0.0162(17) 0.0080(18) 0.0031(14) -0.0016(14) 0.0025(14)
    C6 0.023(2) 0.0172(18) 0.015(2) 0.0064(15) 0.0056(16) 0.0002(15)
    C7 0.0134(17) 0.0166(17) 0.0106(18) 0.0023(14) 0.0003(14) 0.0026(14)
    C4 0.022(2) 0.0128(17) 0.0136(19) 0.0011(14) -0.0012(15) 0.0040(14)
    C8 0.0151(18) 0.0208(18) 0.0115(19) -0.0007(14) -0.0005(14) 0.0071(15)
    C9 0.0154(18) 0.0160(17) 0.016(2) -0.0038(14) -0.0023(15) 0.0059(14)
_geom_special_details
;
All e.s.d.'s (except the e.s.d. in the dihedral angle between two l.s. planes)
are estimated using the full covariance matrix. The cell e.s.d.'s are taken
into account individually in the estimation of e.s.d.'s in distances, angles
and torsion angles; correlations between e.s.d.'s in cell parameters are only
used when they are defined by crystal symmetry. An approximate (isotropic)
treatment of cell e.s.d.'s is used for estimating e.s.d.'s involving l.s.
planes.
;
loop_
    _geom_bond_atom_site_label_1
    _geom_bond_atom_site_label_2
    _geom_bond_site_symmetry_2
    _geom_bond_distance
    _geom_bond_publ_flag
    Re1 C1 . 1.899(4) ?
    Re1 C2 . 1.900(4) ?
    Re1 C3 . 1.917(5) ?
    Re1 O4 . 2.136(3) ?
    Re1 N1 . 2.211(3) ?
    Re1 Cl1 . 2.4825(16) ?
    O3 C3 . 1.145(5) ?
    N3 C17 . 1.511(5) ?
    N3 C19 . 1.521(5) ?
    N3 C13 . 1.521(5) ?
    N3 C15 . 1.527(5) ?
    O1 C1 . 1.164(5) ?
    O4 C4 . 1.281(5) ?
    N1 C5 . 1.319(5) ?
    N1 C12 . 1.390(4) ?
    O2 C2 . 1.160(5) ?
    C13 C14 . 1.508(5) ?
    C13 H13A . 0.97 ?
    C13 H13B . 0.97 ?
    C15 C16 . 1.510(6) ?
    C15 H15A . 0.97 ?
    C15 H15B . 0.97 ?
    C20 C19 . 1.526(5) ?
    C20 H20A . 0.96 ?
    C20 H20B . 0.96 ?
    C20 H20C . 0.96 ?
    C14 H14A . 0.96 ?
    C14 H14B . 0.96 ?
    C14 H14C . 0.96 ?
    C18 C17 . 1.513(6) ?
    C18 H18A . 0.96 ?
    C18 H18B . 0.96 ?
    C18 H18C . 0.96 ?
    C19 H19A . 0.97 ?
    C19 H19B . 0.97 ?
    C16 H16A . 0.96 ?
    C16 H16B . 0.96 ?
    C16 H16C . 0.96 ?
    C17 H17A . 0.97 ?
    C17 H17B . 0.97 ?
    O5 C4 . 1.225(4) ?
    N2 C6 . 1.315(5) ?
    N2 C7 . 1.374(5) ?
    C12 C11 . 1.405(5) ?
    C12 C7 . 1.413(5) ?
    C10 C11 . 1.360(5) ?
    C10 C9 . 1.417(5) ?
    C10 H10 . 0.93 ?
    C11 H11 . 0.93 ?
    C5 C6 . 1.410(5) ?
    C5 C4 . 1.506(5) ?
    C6 H6 . 0.93 ?
    C7 C8 . 1.417(5) ?
    C8 C9 . 1.356(5) ?
    C8 H8 . 0.93 ?
    C9 H9 . 0.93 ?
loop_
    _geom_angle_atom_site_label_1
    _geom_angle_atom_site_label_2
    _geom_angle_atom_site_label_3
    _geom_angle_site_symmetry_1
    _geom_angle_site_symmetry_3
    _geom_angle
    _geom_angle_publ_flag
    C1 Re1 C2 . . 88.06(17) ?
    C1 Re1 C3 . . 88.08(17) ?
    C2 Re1 C3 . . 90.12(17) ?
    C1 Re1 O4 . . 93.58(14) ?
    C2 Re1 O4 . . 172.60(14) ?
    C3 Re1 O4 . . 97.15(15) ?
    C1 Re1 N1 . . 167.94(14) ?
    C2 Re1 N1 . . 103.18(14) ?
    C3 Re1 N1 . . 96.14(14) ?
    O4 Re1 N1 . . 74.71(11) ?
    C1 Re1 Cl1 . . 94.68(13) ?
    C2 Re1 Cl1 . . 88.98(13) ?
    C3 Re1 Cl1 . . 177.06(11) ?
    O4 Re1 Cl1 . . 83.70(8) ?
    N1 Re1 Cl1 . . 81.35(8) ?
    O3 C3 Re1 . . 176.6(4) ?
    C17 N3 C19 . . 111.5(3) ?
    C17 N3 C13 . . 106.6(3) ?
    C19 N3 C13 . . 110.3(3) ?
    C17 N3 C15 . . 110.7(3) ?
    C19 N3 C15 . . 106.6(3) ?
    C13 N3 C15 . . 111.2(3) ?
    C4 O4 Re1 . . 117.4(2) ?
    C5 N1 C12 . . 117.2(3) ?
    C5 N1 Re1 . . 112.5(2) ?
    C12 N1 Re1 . . 129.9(2) ?
    O2 C2 Re1 . . 178.7(4) ?
    C14 C13 N3 . . 115.2(3) ?
    C14 C13 H13A . . 108.5 ?
    N3 C13 H13A . . 108.5 ?
    C14 C13 H13B . . 108.5 ?
    N3 C13 H13B . . 108.5 ?
    H13A C13 H13B . . 107.5 ?
    C16 C15 N3 . . 115.3(3) ?
    C16 C15 H15A . . 108.4 ?
    N3 C15 H15A . . 108.4 ?
    C16 C15 H15B . . 108.4 ?
    N3 C15 H15B . . 108.4 ?
    H15A C15 H15B . . 107.5 ?
    O1 C1 Re1 . . 177.9(4) ?
    C19 C20 H20A . . 109.5 ?
    C19 C20 H20B . . 109.5 ?
    H20A C20 H20B . . 109.5 ?
    C19 C20 H20C . . 109.5 ?
    H20A C20 H20C . . 109.5 ?
    H20B C20 H20C . . 109.5 ?
    C13 C14 H14A . . 109.5 ?
    C13 C14 H14B . . 109.5 ?
    H14A C14 H14B . . 109.5 ?
    C13 C14 H14C . . 109.5 ?
    H14A C14 H14C . . 109.5 ?
    H14B C14 H14C . . 109.5 ?
    C17 C18 H18A . . 109.5 ?
    C17 C18 H18B . . 109.5 ?
    H18A C18 H18B . . 109.5 ?
    C17 C18 H18C . . 109.5 ?
    H18A C18 H18C . . 109.5 ?
    H18B C18 H18C . . 109.5 ?
    N3 C19 C20 . . 115.4(3) ?
    N3 C19 H19A . . 108.4 ?
    C20 C19 H19A . . 108.4 ?
    N3 C19 H19B . . 108.4 ?
    C20 C19 H19B . . 108.4 ?
    H19A C19 H19B . . 107.5 ?
    C15 C16 H16A . . 109.5 ?
    C15 C16 H16B . . 109.5 ?
    H16A C16 H16B . . 109.5 ?
    C15 C16 H16C . . 109.5 ?
    H16A C16 H16C . . 109.5 ?
    H16B C16 H16C . . 109.5 ?
    N3 C17 C18 . . 114.5(3) ?
    N3 C17 H17A . . 108.6 ?
    C18 C17 H17A . . 108.6 ?
    N3 C17 H17B . . 108.6 ?
    C18 C17 H17B . . 108.6 ?
    H17A C17 H17B . . 107.6 ?
    C6 N2 C7 . . 115.9(3) ?
    N1 C12 C11 . . 120.9(3) ?
    N1 C12 C7 . . 119.3(3) ?
    C11 C12 C7 . . 119.7(3) ?
    C11 C10 C9 . . 120.4(3) ?
    C11 C10 H10 . . 119.8 ?
    C9 C10 H10 . . 119.8 ?
    C10 C11 C12 . . 120.1(4) ?
    C10 C11 H11 . . 120 ?
    C12 C11 H11 . . 120 ?
    N1 C5 C6 . . 121.8(3) ?
    N1 C5 C4 . . 117.0(3) ?
    C6 C5 C4 . . 121.1(3) ?
    N2 C6 C5 . . 123.3(3) ?
    N2 C6 H6 . . 118.4 ?
    C5 C6 H6 . . 118.4 ?
    N2 C7 C12 . . 122.2(3) ?
    N2 C7 C8 . . 118.7(3) ?
    C12 C7 C8 . . 119.0(3) ?
    O5 C4 O4 . . 127.0(4) ?
    O5 C4 C5 . . 118.5(4) ?
    O4 C4 C5 . . 114.5(3) ?
    C9 C8 C7 . . 120.1(4) ?
    C9 C8 H8 . . 120 ?
    C7 C8 H8 . . 120 ?
    C8 C9 C10 . . 120.6(3) ?
    C8 C9 H9 . . 119.7 ?
    C10 C9 H9 . . 119.7 ?
loop_
    _geom_torsion_atom_site_label_1
    _geom_torsion_atom_site_label_2
    _geom_torsion_atom_site_label_3
    _geom_torsion_atom_site_label_4
    _geom_torsion_site_symmetry_1
    _geom_torsion_site_symmetry_2
    _geom_torsion_site_symmetry_3
    _geom_torsion_site_symmetry_4
    _geom_torsion
    _geom_torsion_publ_flag
    C1 Re1 O4 C4 . . . . -159.2(3) ?
    C3 Re1 O4 C4 . . . . 112.3(3) ?
    Cl1 Re1 O4 C4 . . . . -64.9(3) ?
    C2 Re1 N1 C5 . . . . 157.7(3) ?
    C3 Re1 N1 C5 . . . . -110.7(3) ?
    Cl1 Re1 N1 C5 . . . . 70.8(2) ?
    C1 Re1 N1 C12 . . . . -174.0(6) ?
    C3 Re1 N1 C12 . . . . 76.0(3) ?
    O4 Re1 N1 C12 . . . . 171.8(3) ?
    Cl1 Re1 N1 C12 . . . . -102.4(3) ?
    C17 N3 C13 C14 . . . . -172.0(3) ?
    C19 N3 C13 C14 . . . . 66.8(4) ?
    C15 N3 C13 C14 . . . . -51.2(4) ?
    C17 N3 C15 C16 . . . . 57.8(5) ?
    C19 N3 C15 C16 . . . . 179.3(3) ?
    C13 N3 C15 C16 . . . . -60.5(4) ?
    C17 N3 C19 C20 . . . . -51.7(4) ?
    C13 N3 C19 C20 . . . . 66.6(4) ?
    C15 N3 C19 C20 . . . . -172.6(3) ?
    C19 N3 C17 C18 . . . . -55.5(4) ?
    C13 N3 C17 C18 . . . . -176.0(3) ?
    C15 N3 C17 C18 . . . . 63.0(4) ?
    C5 N1 C12 C11 . . . . 171.0(3) ?
    Re1 N1 C12 C7 . . . . 167.3(2) ?
    N1 C12 C11 C10 . . . . -176.3(3) ?
    Re1 N1 C5 C6 . . . . -169.4(3) ?
    C12 N1 C5 C4 . . . . -174.2(3) ?
    Re1 N1 C5 C4 . . . . 11.5(4) ?
    C4 C5 C6 N2 . . . . 178.8(4) ?
    C6 N2 C7 C8 . . . . -174.6(3) ?
    C11 C12 C7 N2 . . . . -174.3(3) ?
    N1 C12 C7 C8 . . . . 179.0(3) ?
    Re1 O4 C4 O5 . . . . 164.6(3) ?
    N1 C5 C4 O5 . . . . -178.6(3) ?
    C6 C5 C4 O4 . . . . -175.9(3) ?
    N2 C7 C8 C9 . . . . 174.1(3) ?
loop_
    _geom_hbond_atom_site_label_D
    _geom_hbond_atom_site_label_H
    _geom_hbond_atom_site_label_A
    _geom_hbond_site_symmetry_A
    _geom_hbond_distance_DH
    _geom_hbond_distance_HA
    _geom_hbond_distance_DA
    _geom_hbond_angle_DHA
    C10 H10 O5 1_565 0.93 2.35 3.046(5) 131
