# Supplementary material for: Tetra­ethyl­ammonium tricarbonyl­chlorido(quinoxaline-2-carboxyl­ato-κ2 N 1,O)rhenate(I)
Source: Acta Crystallogr Sect E Struct Rep Online. 2010 Jul 31;66(Pt 8):m1042–3. doi: 10.1107/S160053681002893X (PMC3007518; doi:10.1107/S160053681002893X)
Supplement: Supplementary file 2 [file e-66-m1042-Isup2.hkl]

#
# h,k,l, Fc-squared, Fo-squared, sigma(Fo-squared) and status flag
#
data_I
_shelx_title ' 9Tdv2_0m in P1'
_shelx_refln_list_code          4
_shelx_F_calc_maximum      223.14
_exptl_crystal_F_000       596.00
_reflns_d_resolution_high  0.7489
 
loop_
 _symmetry_equiv_pos_as_xyz
 'x, y, z'
 '-x, -y, -z'
 
_cell_length_a     8.4020
_cell_length_b    10.0770
_cell_length_c    13.4950
_cell_angle_alpha  97.433
_cell_angle_beta  103.141
_cell_angle_gamma  90.686
 
_shelx_F_squared_multiplier     1.000
 
loop_
 _refln_index_h
 _refln_index_k
 _refln_index_l
 _refln_F_squared_calc
 _refln_F_squared_meas
 _refln_F_squared_sigma
 _refln_observed_status
   2   0   0    10576.83    10578.46    191.37 o
   3   0   0     7584.04     7300.10    154.39 o
   4   0   0     5237.88     5058.81    148.57 o
   5   0   0      208.98      180.03     22.60 o
   6   0   0     1938.98     1973.19     79.74 o
   7   0   0     1670.00     1665.86     76.17 o
   8   0   0       47.86       35.79     25.89 o
   9   0   0       78.50      107.86     35.58 o
  10   0   0       42.75       27.85     35.67 o
 -10   1   0     2754.65     2998.32    186.00 o
  -9   1   0     3372.64     3570.84    176.81 o
  -8   1   0     4461.44     4490.49    199.64 o
  -7   1   0     5878.57     5973.53    171.73 o
  -6   1   0     3853.98     3640.22    101.23 o
  -5   1   0     7325.33     7296.28    176.54 o
  -4   1   0     4133.21     4020.63    102.75 o
  -3   1   0     4025.49     4207.89     81.01 o
  -2   1   0     1600.70     1678.54     32.62 o
  -1   1   0     3671.84     2136.81    205.74 o
   0   1   0        0.40       -1.11      0.56 o
   1   1   0     8152.86     7374.39    285.01 o
   2   1   0       44.24       50.01      4.86 o
   3   1   0     3102.78     3172.67     66.41 o
   4   1   0     3121.18     2963.46     81.53 o
   5   1   0     5236.45     5138.14    135.90 o
   6   1   0     2230.68     2386.27     77.29 o
   7   1   0     5159.19     5106.86    197.05 o
   8   1   0     3897.92     4216.03    181.92 o
   9   1   0     2974.40     2939.02    147.58 o
  10   1   0     1978.94     2118.89    114.73 o
 -10   2   0      375.99      347.51     63.29 o
  -9   2   0       52.40       58.17     36.96 o
  -8   2   0       59.56       42.62     29.17 o
  -7   2   0      748.14      825.52     74.62 o
  -6   2   0     3475.92     3513.60    122.55 o
  -5   2   0     3453.38     3478.15     90.50 o
  -4   2   0     8021.89     7812.64    170.76 o
  -3   2   0    18929.17    18558.69    402.56 o
  -2   2   0     8311.45     9055.17    185.55 o
  -1   2   0     7010.57     7417.21    118.88 o
   0   2   0    29615.82    35346.60    962.42 o
   1   2   0    17806.28    18005.60    389.82 o
   2   2   0     3129.50     3114.52     68.29 o
   3   2   0     6974.29     6974.57    156.65 o
   4   2   0     5883.47     5519.85    137.90 o
   5   2   0     1770.99     1795.58     56.73 o
   6   2   0     2970.02     2977.90     88.32 o
   7   2   0      511.16      465.76     49.81 o
   8   2   0       78.18       70.68     29.91 o
   9   2   0        0.81        7.52     29.23 o
  10   2   0       35.33       32.27     38.50 o
 -10   3   0     3369.20     3385.45    181.50 o
  -9   3   0     2247.45     2404.34    141.52 o
  -8   3   0     2360.27     2534.84    184.87 o
  -7   3   0     3183.93     3024.80    110.81 o
  -6   3   0     1459.17     1561.18     69.98 o
  -5   3   0      403.53      353.85     31.38 o
  -4   3   0     5919.40     5913.31    147.73 o
  -3   3   0     3553.33     3507.44     80.00 o
  -2   3   0     1145.60     1261.53     31.31 o
  -1   3   0     2096.47     2334.27     51.32 o
   0   3   0      936.91     1172.23     29.81 o
   1   3   0     5209.05     5538.30    119.69 o
   2   3   0     2969.15     2966.70     85.41 o
   3   3   0     2833.75     2725.95     67.74 o
   4   3   0     7017.37     6673.01    186.27 o
   5   3   0     5603.29     5652.32    184.25 o
   6   3   0     3279.66     3303.05    111.91 o
   7   3   0     4336.64     4110.57    210.02 o
   8   3   0     4377.09     4611.25    221.66 o
   9   3   0     2194.27     1965.60    115.96 o
  10   3   0     2613.77     2658.26    147.85 o
 -10   4   0       10.60       28.51     41.71 o
  -9   4   0      164.65       81.89     39.42 o
  -8   4   0       69.01       98.45     34.23 o
  -7   4   0      790.94      795.99     57.05 o
  -6   4   0     2026.34     2188.86    112.07 o
  -5   4   0     4281.64     4037.00    127.73 o
  -4   4   0     5862.52     5634.89    160.75 o
  -3   4   0    20375.00    21077.92    403.25 o
  -2   4   0    19045.35    18764.97    358.79 o
  -1   4   0     7931.25     7980.27    146.20 o
   0   4   0    13343.60    15931.68    261.13 o
   1   4   0    29053.04    30227.31    659.02 o
   2   4   0     5108.71     5136.37    126.05 o
   3   4   0     7563.11     7470.79    206.10 o
   4   4   0      628.57      605.83     29.80 o
   5   4   0      965.99      887.88     43.33 o
   6   4   0      350.30      317.74     35.56 o
   7   4   0     1166.76     1137.70     73.94 o
   8   4   0       31.59       38.07     28.70 o
   9   4   0       45.79       25.43     31.36 o
  10   4   0        8.06       49.66     41.02 o
 -10   5   0     1723.82     2034.58    131.93 o
  -9   5   0     1627.51     1780.03    115.72 o
  -8   5   0     2121.05     2066.80    128.40 o
  -7   5   0     3865.97     4032.88    141.40 o
  -6   5   0     2495.81     2563.64     98.76 o
  -5   5   0     3504.08     3663.31    136.58 o
  -4   5   0     5227.03     5177.43    137.99 o
  -3   5   0     2868.17     2789.56     70.18 o
  -2   5   0       55.35       46.75     11.87 o
  -1   5   0        0.08       -5.31      5.86 o
   0   5   0      107.18      142.27      9.68 o
   1   5   0     5364.97     5931.17    153.82 o
   2   5   0     2859.79     2741.41     89.19 o
   3   5   0     3966.84     3962.09    132.24 o
   4   5   0     7669.24     7445.54    191.82 o
   5   5   0     3091.80     3048.49     93.71 o
   6   5   0     5424.06     5273.08    163.04 o
   7   5   0     3810.77     3589.04    150.50 o
   8   5   0     4311.67     4493.99    255.83 o
   9   5   0     1407.40     1236.61     91.79 o
  -9   6   0      310.06      250.98     64.79 o
  -8   6   0      715.81      832.45     91.57 o
  -7   6   0      933.27     1168.25    112.01 o
  -6   6   0     2666.30     3079.30    223.54 o
  -5   6   0     4738.97     4827.52    171.78 o
  -4   6   0     3300.73     3166.91     95.30 o
  -3   6   0     6655.25     6478.22    166.87 o
  -2   6   0    12928.44    12151.25    358.19 o
  -1   6   0     8067.63     8335.58    178.25 o
   0   6   0     6099.22     7270.53    142.35 o
   1   6   0    18299.27    19443.49    490.41 o
   2   6   0     5927.06     5649.70    164.55 o
   3   6   0     4787.70     4795.37    143.67 o
   4   6   0     3619.20     3592.53    115.56 o
   5   6   0     1929.92     1849.05     67.27 o
   6   6   0      319.02      267.85     36.25 o
   7   6   0      344.12      328.50     45.14 o
   8   6   0       30.69       25.92     29.37 o
   9   6   0      543.30      562.69    118.81 o
  -9   7   0     2281.71     2345.32    205.61 o
  -8   7   0     2213.98     2119.73    192.94 o
  -7   7   0     2898.53     3072.71    148.79 o
  -6   7   0     2756.64     2617.30    127.71 o
  -5   7   0     1297.30     1327.01    106.93 o
  -4   7   0     1921.42     1794.57     76.91 o
  -3   7   0     2196.59     2148.98     71.68 o
  -2   7   0      228.19      249.60     25.99 o
  -1   7   0       39.93       41.97     11.42 o
   0   7   0       81.38      136.79     12.90 o
   1   7   0     1569.36     1609.92     46.64 o
   2   7   0     4638.77     4527.54    139.97 o
   3   7   0     2533.74     2508.18     87.82 o
   4   7   0     4756.34     4548.04    143.37 o
   5   7   0     3683.13     3721.26    114.16 o
   6   7   0     2476.53     2501.89    102.86 o
   7   7   0     2585.35     2456.59    156.28 o
   8   7   0     2582.66     2448.14    183.82 o
   9   7   0     1021.03      992.76    109.47 o
  -9   8   0      176.97      101.09    125.52 o
  -8   8   0     1043.25     1081.25    135.51 o
  -7   8   0      335.21      459.40     97.23 o
  -6   8   0     1073.36     1025.05    236.65 o
  -5   8   0     2721.09     2679.46    139.68 o
  -4   8   0     4299.63     4149.02    185.49 o
  -3   8   0     4807.34     4843.48    143.27 o
  -2   8   0    10027.59    10105.23    219.49 o
  -1   8   0     7382.27     7986.50    233.55 o
   0   8   0     4842.47     5454.96    166.55 o
   1   8   0     2620.01     2738.26     81.43 o
   2   8   0     1742.79     1747.01     71.33 o
   3   8   0     1196.22     1307.04     75.05 o
   4   8   0     1999.18     2154.54     83.54 o
   5   8   0      306.05      268.51     33.81 o
   6   8   0      259.75      247.77     65.47 o
   7   8   0      157.68      142.10     36.51 o
   8   8   0        1.15       19.28     42.77 o
  -8   9   0      778.62      897.75    128.65 o
  -7   9   0     1041.52     1070.43    101.35 o
  -6   9   0     2200.85     2078.39    132.10 o
  -5   9   0     1291.04     1078.90    125.78 o
  -4   9   0      156.32      143.27     28.58 o
  -3   9   0      707.77      762.42     53.27 o
  -2   9   0      294.11      226.04     36.87 o
  -1   9   0     2472.16     2489.19     91.08 o
   0   9   0     1788.88     2027.88     90.55 o
   1   9   0     1460.47     1508.85     81.55 o
   2   9   0     1546.51     1543.69     78.43 o
   3   9   0     1576.94     1670.18     87.79 o
   4   9   0     2280.72     2269.16    108.84 o
   5   9   0     3113.77     3321.39    128.05 o
   6   9   0     3194.96     3120.93    125.84 o
   7   9   0     3381.76     3399.03    185.82 o
  -7  10   0      819.46      919.33    101.93 o
  -6  10   0     1673.71     1842.22    106.18 o
  -5  10   0     1843.32     1699.69    100.87 o
  -4  10   0     2892.11     2865.47    115.19 o
  -3  10   0     1403.07     1493.99     90.88 o
  -2  10   0     5344.46     5141.98    200.10 o
  -1  10   0     5021.37     5280.78    255.82 o
   0  10   0     4052.74     4446.91    166.52 o
   1  10   0     5270.73     5514.69    196.82 o
   2  10   0     4875.58     4955.76    180.99 o
   3  10   0     1998.41     2082.16     99.35 o
   4  10   0     1029.44     1163.73    100.45 o
   5  10   0      156.60      149.21     32.64 o
   6  10   0       40.45       67.14     55.78 o
  -6  11   0     1572.81     1542.65    123.10 o
  -5  11   0     1127.75      971.32     97.03 o
  -4  11   0      168.97      136.87     42.13 o
  -3  11   0      253.13      313.37     58.47 o
  -2  11   0      201.45      208.25     44.36 o
  -1  11   0      399.61      400.99     50.37 o
   0  11   0      562.80      704.64     60.70 o
   1  11   0      806.73      705.68     63.52 o
   2  11   0     2089.56     2115.19    151.32 o
   3  11   0     2005.76     1887.85     99.29 o
   4  11   0     1661.64     1650.16     92.65 o
   5  11   0     3596.22     3721.70    178.98 o
  -5  12   0     1926.02     1947.62    141.90 o
  -4  12   0     2816.07     2789.36    145.63 o
  -3  12   0     2803.16     2713.00    173.23 o
  -2  12   0     2874.38     3000.14    141.44 o
  -1  12   0     3870.06     4318.44    278.82 o
   0  12   0     1797.10     2008.20    121.53 o
   1  12   0     1281.62     1356.81     89.90 o
   2  12   0     1620.18     1750.03    133.71 o
   3  12   0      538.48      508.66     58.65 o
   4  12   0      323.93      323.62     62.54 o
  -2  13   0        1.73       17.70     35.46 o
  -1  13   0       57.46      100.04     41.31 o
   0  13   0      539.76      616.88     72.99 o
   1  13   0      621.19      653.28     71.32 o
  -2 -13   1     1454.75     1458.05     95.97 o
  -1 -13   1      950.94     1121.37    123.94 o
   0 -13   1     2658.98     3629.08    453.37 o
   1 -13   1     2582.34     2761.45    149.11 o
   2 -13   1     2602.45     2480.90    138.31 o
  -4 -12   1      717.04      821.94     83.93 o
  -3 -12   1     1433.53     1396.32     86.91 o
  -2 -12   1      854.35     1089.22     89.94 o
  -1 -12   1      188.82      245.29     45.38 o
   0 -12   1      226.23      268.77     47.10 o
   1 -12   1       10.08        0.80     31.56 o
   2 -12   1      214.86      121.26     39.50 o
   3 -12   1       90.99       13.70     44.33 o
   4 -12   1      303.24      239.97     60.63 o
   5 -12   1     2299.88     1985.40    155.33 o
  -6 -11   1      117.27      108.20     79.42 o
  -5 -11   1     1390.28     1418.45    104.75 o
  -4 -11   1     1156.31     1281.14     96.78 o
  -3 -11   1     3073.67     3232.24    135.70 o
  -2 -11   1     4433.50     4327.90    167.99 o
  -1 -11   1     3923.49     4368.46    257.95 o
   0 -11   1     2765.40     3521.88    311.41 o
   1 -11   1     5626.07     5977.38    244.91 o
   2 -11   1     4129.10     4060.95    219.38 o
   3 -11   1     2401.58     2324.42    119.05 o
   4 -11   1     2574.47     2249.41    177.12 o
   5 -11   1     1714.01     1824.63    139.91 o
   6 -11   1      176.86      186.80     57.98 o
  -7 -10   1     1520.01     1664.67    117.92 o
  -6 -10   1     3686.76     3618.64    205.43 o
  -5 -10   1     3494.93     3586.86    164.73 o
  -4 -10   1     1641.11     1725.47    100.72 o
  -3 -10   1     1900.87     1847.29     89.07 o
  -2 -10   1     2045.52     1983.65     94.27 o
  -1 -10   1      146.13      144.35     30.76 o
   0 -10   1       82.90       95.55     28.74 o
   1 -10   1        4.58        9.03     21.63 o
   2 -10   1      324.63      258.53     41.78 o
   3 -10   1      704.75      690.34     87.02 o
   4 -10   1      322.95      220.98     42.13 o
   5 -10   1     1085.47      991.08     77.95 o
   6 -10   1     2049.98     2080.61    191.43 o
   7 -10   1      650.91      689.84     73.05 o
  -7  -9   1       76.04       66.36     40.38 o
  -6  -9   1      250.13      272.81     54.92 o
  -5  -9   1     2677.65     2789.39    109.00 o
  -4  -9   1     1857.65     1938.09    103.49 o
  -3  -9   1     2182.50     2265.27    109.31 o
  -2  -9   1     5636.27     5499.72    186.53 o
  -1  -9   1     2841.04     3070.14    160.25 o
   0  -9   1      708.34      894.55     57.17 o
   1  -9   1     7361.17     7969.99    350.92 o
   2  -9   1     7100.68     6594.95    258.10 o
   3  -9   1     6262.58     5848.37    175.20 o
   4  -9   1     2855.47     2797.68    120.86 o
   5  -9   1     3424.32     3310.20    166.56 o
   6  -9   1      124.96      195.02     50.30 o
   7  -9   1      173.29      263.93     97.97 o
   8  -9   1      136.78       63.33     56.67 o
  -8  -8   1     2393.09     2589.31    156.91 o
  -7  -8   1     2633.33     2492.54    114.11 o
  -6  -8   1     2993.95     2960.81    113.75 o
  -5  -8   1     4313.37     4415.81    149.07 o
  -4  -8   1     1099.26     1104.42     50.29 o
  -3  -8   1      961.98      992.59     46.52 o
  -2  -8   1      781.96      788.06     40.19 o
  -1  -8   1       94.14      109.52     24.79 o
   0  -8   1      661.63      804.35     35.01 o
   1  -8   1     1168.09     1363.53     60.51 o
   2  -8   1      541.23      532.82     33.19 o
   3  -8   1     2073.71     2011.56     77.00 o
   4  -8   1     1131.59     1120.05     66.76 o
   5  -8   1     3149.33     3154.02    212.87 o
   6  -8   1     6881.15     6729.46    307.45 o
   7  -8   1     1587.32     1528.22    133.45 o
   8  -8   1     1482.90     1633.07    167.36 o
  -9  -7   1       16.14        7.25     45.99 o
  -8  -7   1      103.98      150.75     38.42 o
  -7  -7   1      283.21      328.92     41.58 o
  -6  -7   1      329.77      243.67     38.11 o
  -5  -7   1     1780.66     1812.94     65.19 o
  -4  -7   1     3328.99     3365.48    107.14 o
  -3  -7   1     4597.14     4605.56    138.75 o
  -2  -7   1    10587.66    10371.08    287.56 o
  -1  -7   1    10495.45    11290.75    240.69 o
   0  -7   1     8037.27     9769.38    242.78 o
   1  -7   1     8675.58     8994.90    299.56 o
   2  -7   1     7144.96     6889.21    156.89 o
   3  -7   1     2179.89     2130.68     60.94 o
   4  -7   1     3148.34     3170.82    107.39 o
   5  -7   1     2697.06     2655.07     98.43 o
   6  -7   1      262.97      296.47     78.43 o
   7  -7   1      264.15      361.71     51.70 o
   8  -7   1      412.35      333.96    145.77 o
   9  -7   1        3.42       23.76     52.29 o
  -9  -6   1     2412.98     2275.07    126.95 o
  -8  -6   1     3854.79     3877.27    163.22 o
  -7  -6   1     3839.90     3519.02    144.06 o
  -6  -6   1     4204.50     4008.68    127.38 o
  -5  -6   1     6935.12     6878.17    181.39 o
  -4  -6   1     1763.99     1767.72     62.41 o
  -3  -6   1      847.75      799.52     38.39 o
  -2  -6   1     1069.50     1075.78     35.73 o
  -1  -6   1      158.59      135.73     13.39 o
   0  -6   1       53.96       47.46      9.52 o
   1  -6   1        5.87        1.92      7.19 o
   2  -6   1     1117.23     1149.42     38.99 o
   3  -6   1     5522.42     5654.96    126.01 o
   4  -6   1     3380.21     3368.15    110.44 o
   5  -6   1     4111.77     4136.10    134.45 o
   6  -6   1     6911.77     6910.52    206.58 o
   7  -6   1     3031.28     3206.14    144.00 o
   8  -6   1     2155.84     2214.62    125.83 o
   9  -6   1     2548.97     2864.96    272.57 o
 -10  -5   1      276.57      163.02     47.04 o
  -9  -5   1       78.57      109.11     37.62 o
  -8  -5   1      450.92      426.43     51.01 o
  -7  -5   1     1065.33     1100.30     68.65 o
  -6  -5   1     1480.35     1578.88     86.70 o
  -5  -5   1     2356.55     2368.13     74.43 o
  -4  -5   1    11178.09    10672.37    261.66 o
  -3  -5   1     2396.06     2279.67    172.96 o
  -2  -5   1    13886.58    13965.21    309.93 o
  -1  -5   1    14517.21    15694.09    327.47 o
   0  -5   1    10076.93    12650.81    259.33 o
   1  -5   1     7430.34     7520.08    176.21 o
   2  -5   1    13878.28    13577.44    287.29 o
   3  -5   1     6637.03     6595.00    152.46 o
   4  -5   1     5783.77     5967.47    156.84 o
   5  -5   1     5753.36     5798.75    197.98 o
   6  -5   1     1306.95     1248.97     68.62 o
   7  -5   1      138.37      170.03     32.54 o
   8  -5   1      470.72      473.11     60.46 o
   9  -5   1        6.00       37.09     36.01 o
  10  -5   1       78.12       81.65     44.72 o
 -10  -4   1     2760.12     2953.68    188.02 o
  -9  -4   1     4108.11     4057.98    360.62 o
  -8  -4   1     2420.84     2311.05    114.09 o
  -7  -4   1     4612.39     4360.12    169.28 o
  -6  -4   1     2644.23     2454.11     87.00 o
  -5  -4   1     3501.18     3359.37    104.26 o
  -4  -4   1     4631.41     4424.42    116.97 o
  -3  -4   1     3682.69     3621.92    140.52 o
  -2  -4   1     8249.34     8587.19    262.66 o
  -1  -4   1        2.45        3.01      5.39 o
   0  -4   1      188.98      285.71     10.70 o
   1  -4   1     1637.88     1685.53     36.17 o
   2  -4   1     2101.17     2096.72     49.51 o
   3  -4   1     3955.94     3840.85    103.15 o
   4  -4   1     5035.62     5080.05    148.68 o
   5  -4   1     5365.71     5612.32    166.93 o
   6  -4   1     5664.74     5885.51    178.69 o
   7  -4   1     3852.80     4029.83    232.13 o
   8  -4   1     1824.85     1674.28    140.01 o
   9  -4   1     2536.31     2644.23    186.94 o
  10  -4   1      335.53      333.54     69.64 o
 -10  -3   1       11.90       39.46     35.41 o
  -9  -3   1      163.43      132.61     38.39 o
  -8  -3   1       49.03       45.90     27.17 o
  -7  -3   1     1974.13     2009.06     98.06 o
  -6  -3   1     2973.63     3069.06    113.17 o
  -5  -3   1     2541.77     2506.40     83.24 o
  -4  -3   1    11955.97    11462.24    280.14 o
  -3  -3   1     5352.18     5398.51    125.99 o
  -2  -3   1     5366.78     5160.34    237.77 o
  -1  -3   1    12708.99    13924.87    369.48 o
   0  -3   1     6264.60     7300.34    194.74 o
   1  -3   1     2936.00     3185.73     59.02 o
   2  -3   1    16366.73    16311.13    327.90 o
   3  -3   1     9237.96     8958.97    191.34 o
   4  -3   1     2512.72     2517.13     75.80 o
   5  -3   1     3910.34     3803.88    133.24 o
   6  -3   1     1761.21     1757.00     76.88 o
   7  -3   1        4.76       10.16     18.96 o
   8  -3   1       57.60       49.13     29.22 o
   9  -3   1        9.90        0.23     32.22 o
  10  -3   1      177.33      106.81     49.14 o
 -10  -2   1     1966.47     2012.99    135.86 o
  -9  -2   1     1919.93     1723.48    106.80 o
  -8  -2   1     3404.92     3480.19    151.80 o
  -7  -2   1     4008.64     3739.72    151.61 o
  -6  -2   1     3446.90     3492.72    104.63 o
  -5  -2   1     4618.59     4461.14    134.24 o
  -4  -2   1     5008.53     5007.69    142.38 o
  -3  -2   1      250.93      255.13     12.16 o
  -2  -2   1      583.36      703.03     28.99 o
  -1  -2   1      237.88      262.94     22.77 o
   0  -2   1     1338.14     1611.66     34.37 o
   1  -2   1     4693.60     5006.84     81.69 o
   2  -2   1     1485.97     1524.57     33.28 o
   3  -2   1     7649.95     7776.77    155.40 o
   4  -2   1     6995.00     6956.97    168.42 o
   5  -2   1     5985.73     5827.62    138.30 o
   6  -2   1     5926.38     5821.16    155.89 o
   7  -2   1     6468.80     6458.47    175.60 o
   8  -2   1     3168.96     3340.09    138.08 o
   9  -2   1     2767.34     2801.61    154.41 o
  10  -2   1     2001.63     2225.94    146.64 o
 -10  -1   1      109.11      134.39     38.72 o
  -9  -1   1       67.81       80.09     30.18 o
  -8  -1   1       10.97       47.05     25.91 o
  -7  -1   1     2490.87     2915.82    118.29 o
  -6  -1   1     4390.66     4354.90    121.06 o
  -5  -1   1     3553.69     3464.39     89.03 o
  -4  -1   1     4990.17     4755.07    109.22 o
  -3  -1   1    14476.51    14497.65    243.08 o
  -2  -1   1     8736.27     9111.14    173.08 o
  -1  -1   1    35666.65    25680.24   1487.59 o
   1  -1   1    36707.57    34763.71    607.00 o
   2  -1   1    26135.08    26339.43    440.24 o
   3  -1   1    18758.68    18329.35    343.79 o
   4  -1   1     2030.68     1898.39     58.66 o
   5  -1   1     3560.44     3427.61     96.77 o
   6  -1   1     1524.54     1564.31     71.79 o
   7  -1   1      112.77      166.89     29.48 o
   8  -1   1       84.13       52.81     27.70 o
   9  -1   1       13.29       45.31     30.56 o
  10  -1   1      625.40      675.93     86.09 o
 -11   0   1     1854.96     1919.74    135.68 o
 -10   0   1     2092.87     2272.56    135.64 o
  -9   0   1     2371.44     2302.09    109.61 o
  -8   0   1     5998.34     5969.37    198.44 o
  -7   0   1     6589.20     6772.48    181.51 o
  -6   0   1     3231.64     3324.99     99.81 o
  -5   0   1     2115.78     2044.39     75.03 o
  -4   0   1     9563.11     9530.70    234.59 o
  -3   0   1      245.07      213.73     15.47 o
  -2   0   1      142.73      155.41      8.45 o
   1   0   1     1822.15     1258.24     79.35 o
   2   0   1    32977.46    33694.68    617.78 o
   3   0   1     9638.45     9465.39    191.95 o
   4   0   1    16535.96    16443.66    388.20 o
   5   0   1     2760.76     2722.18     84.65 o
   6   0   1     4919.57     4783.68    175.10 o
   7   0   1     2835.98     2882.72    133.98 o
   8   0   1     2150.25     2438.42    167.33 o
   9   0   1     2673.21     2747.21    146.52 o
  10   0   1     2441.97     2574.76    132.41 o
 -11   1   1      200.10      225.09     60.59 o
 -10   1   1      115.53      180.31     50.32 o
  -9   1   1      109.81       95.43     38.01 o
  -8   1   1       54.52       69.75     31.35 o
  -7   1   1      817.46      911.95    112.99 o
  -6   1   1     6970.41     6925.64    159.40 o
  -5   1   1     4148.60     3948.86     96.62 o
  -4   1   1     6909.13     6415.57    140.39 o
  -3   1   1    32899.51    32923.17    523.72 o
  -2   1   1     3389.14     3509.55     72.57 o
  -1   1   1    26791.02    23238.34    755.65 o
   1   1   1    25417.26    25831.73    547.16 o
   2   1   1     2525.35     2568.02     51.46 o
   3   1   1    13389.26    12841.09    246.80 o
   4   1   1     6391.48     6519.33    151.54 o
   5   1   1      495.48      475.82     29.06 o
   6   1   1     1281.14     1318.64     54.72 o
   7   1   1      112.86       88.18     39.38 o
   8   1   1      133.11      113.96     34.72 o
   9   1   1       99.15       68.90     37.16 o
  10   1   1      395.19      333.03     56.40 o
 -10   2   1     2153.12     2217.52    139.04 o
  -9   2   1     2072.93     1817.55    117.13 o
  -8   2   1     4289.81     4387.40    186.59 o
  -7   2   1     4383.60     4162.21    134.89 o
  -6   2   1     2469.94     2727.90     84.84 o
  -5   2   1     1380.62     1420.29     51.69 o
  -4   2   1     1893.71     1800.38     56.41 o
  -3   2   1       30.49       38.27      7.14 o
  -2   2   1      687.84      817.55     25.04 o
  -1   2   1      798.85      852.95     19.89 o
   0   2   1     5057.02     5706.19    106.64 o
   1   2   1      193.60      217.97     11.03 o
   2   2   1       73.42       97.47      7.07 o
   3   2   1     2975.57     2892.50     62.24 o
   4   2   1     7317.41     6990.42    173.45 o
   5   2   1     3737.75     3832.06    106.59 o
   6   2   1     5517.98     5259.13    144.01 o
   7   2   1     5465.34     5445.51    210.58 o
   8   2   1     3847.19     3783.11    168.17 o
   9   2   1     1762.25     1791.84    115.01 o
  10   2   1     1763.83     1774.79    143.82 o
 -10   3   1       84.45       81.02     45.90 o
  -9   3   1     1273.51     1253.24    100.72 o
  -8   3   1      408.66      489.07     54.64 o
  -7   3   1      612.63      827.27     68.24 o
  -6   3   1     5605.77     5432.03    162.68 o
  -5   3   1     3485.05     3503.22    110.73 o
  -4   3   1     4292.05     4135.51    101.69 o
  -3   3   1    12699.64    12197.05    254.47 o
  -2   3   1    16566.88    16330.89    299.28 o
  -1   3   1     8998.60     9067.82    160.54 o
   0   3   1    42231.52    43941.67    773.88 o
   1   3   1    15873.96    16122.16    284.76 o
   2   3   1     3866.97     3977.29    103.11 o
   3   3   1     4955.75     4764.83    125.72 o
   4   3   1     2288.94     2321.20     72.71 o
   5   3   1       93.14       99.21     18.63 o
   6   3   1      157.70      148.87     24.39 o
   7   3   1       49.84       53.80     27.07 o
   8   3   1      263.11      246.16     62.79 o
   9   3   1      228.69      146.34     44.08 o
  10   3   1      258.51      221.40     56.29 o
 -10   4   1     3043.19     3157.61    175.41 o
  -9   4   1      821.87      825.61     79.27 o
  -8   4   1      681.65      776.84     70.99 o
  -7   4   1     3292.47     3352.17    153.09 o
  -6   4   1     2519.29     2495.69     94.36 o
  -5   4   1      699.57      629.44     42.43 o
  -4   4   1     3003.26     3070.98    100.05 o
  -3   4   1     1092.47     1237.79     58.78 o
  -2   4   1      654.59      651.95     26.91 o
  -1   4   1     1389.46     1632.53     38.04 o
   0   4   1     3555.06     3925.91     75.68 o
   1   4   1     3537.74     3581.27     81.32 o
   2   4   1     1622.98     1497.20     50.94 o
   3   4   1     4970.46     4892.91    128.09 o
   4   4   1    11934.29    11749.37    289.84 o
   5   4   1    11726.13    11644.81    321.22 o
   6   4   1     2978.91     3057.57    109.60 o
   7   4   1     5086.96     4887.12    193.73 o
   8   4   1     2351.74     2356.68    189.14 o
   9   4   1     2175.96     2282.14    131.28 o
  10   4   1     1035.77     1033.48     98.49 o
 -10   5   1      228.73      210.64     63.31 o
  -9   5   1      736.81      719.23     95.55 o
  -8   5   1      581.01      623.54     65.34 o
  -7   5   1      796.57     1291.15    120.86 o
  -6   5   1     4220.07     4109.37    153.49 o
  -5   5   1     5255.89     4962.26    152.72 o
  -4   5   1     6941.14     6643.31    187.51 o
  -3   5   1    22499.96    22127.77    490.98 o
  -2   5   1    16683.03    16899.78    336.54 o
  -1   5   1     8878.00     8668.59    195.10 o
   0   5   1    18082.14    18916.58    350.20 o
   1   5   1     6750.81     6564.01    155.79 o
   2   5   1     6416.92     6505.03    165.63 o
   3   5   1     2866.68     2858.31     94.95 o
   4   5   1     4396.95     4376.02    124.75 o
   5   5   1       30.12       36.15     15.83 o
   6   5   1      330.77      374.54     44.34 o
   7   5   1      130.06      189.76     39.26 o
   8   5   1      540.64      654.31     67.98 o
   9   5   1      259.91      346.96     58.00 o
 -10   6   1     2504.99     2630.12    176.91 o
  -9   6   1     2124.61     2202.78    152.82 o
  -8   6   1     1172.65     1287.00    109.76 o
  -7   6   1     2476.40     2632.80    121.85 o
  -6   6   1     2318.93     2613.56    254.19 o
  -5   6   1      218.24      207.83     30.21 o
  -4   6   1     1186.43     1147.37     58.25 o
  -3   6   1     1371.75     1453.81     56.27 o
  -2   6   1       37.86       19.93     10.63 o
  -1   6   1      339.94      430.01     23.60 o
   0   6   1      518.78      563.69     23.06 o
   1   6   1     4781.90     4671.09    135.20 o
   2   6   1     3229.24     3104.16     89.16 o
   3   6   1     3050.42     2971.85    100.32 o
   4   6   1     5599.77     5343.41    164.77 o
   5   6   1     8128.62     8203.30    218.96 o
   6   6   1     2282.57     2077.47    111.09 o
   7   6   1     4309.82     4367.60    180.17 o
   8   6   1     2069.28     2135.84    119.25 o
   9   6   1     1402.08     1336.86    101.23 o
  -9   7   1      438.85      450.16     99.83 o
  -8   7   1      591.66      582.02    231.32 o
  -7   7   1     1010.39     1808.60    154.60 o
  -6   7   1     2791.15     3212.37    168.33 o
  -5   7   1     5945.27     5698.29    177.31 o
  -4   7   1     5339.26     5138.23    159.44 o
  -3   7   1     9382.00     9444.52    361.22 o
  -2   7   1    10165.75     9860.21    210.92 o
  -1   7   1     3938.39     4012.17     93.10 o
   0   7   1     4790.00     4993.03    109.12 o
   1   7   1     5542.77     5303.27    164.51 o
   2   7   1     1610.84     1588.53     66.10 o
   3   7   1     1135.39     1181.48     55.59 o
   4   7   1     1222.60     1272.91     60.51 o
   5   7   1      193.22      172.09     31.22 o
   6   7   1       48.73       64.41     26.10 o
   7   7   1        1.46       15.98     29.04 o
   8   7   1      195.01      252.15     71.99 o
  -9   8   1     1519.43     1496.57    208.67 o
  -8   8   1      562.64      646.55    110.63 o
  -7   8   1     1171.41     1245.28    119.30 o
  -6   8   1      732.65      895.14     84.02 o
  -5   8   1      432.10      344.63     43.96 o
  -4   8   1      819.05      681.95     48.64 o
  -3   8   1      586.14      537.01     42.27 o
  -2   8   1      687.74      626.50     32.92 o
  -1   8   1      515.89      531.27     29.27 o
   0   8   1     1217.68     1259.06     59.44 o
   1   8   1     9050.74     8950.65    242.90 o
   2   8   1     5878.18     5782.37    181.17 o
   3   8   1      772.02      793.40     47.16 o
   4   8   1     2483.87     2360.51    113.07 o
   5   8   1     3939.34     4024.24    146.88 o
   6   8   1     2431.45     2276.18    103.38 o
   7   8   1     2183.17     2281.78    126.76 o
   8   8   1     2754.80     2689.44    136.86 o
  -8   9   1     1792.13     1899.26    184.03 o
  -7   9   1     1485.38     1544.15    143.20 o
  -6   9   1     1466.54     1674.11    131.40 o
  -5   9   1     3439.65     3193.35    133.05 o
  -4   9   1     2919.43     2797.90    117.47 o
  -3   9   1     4779.09     4641.29    147.75 o
  -2   9   1     5468.79     5242.47    204.55 o
  -1   9   1     5112.90     5182.89    210.83 o
   0   9   1     5099.20     4811.65    163.35 o
   1   9   1     3399.42     3408.94    135.68 o
   2   9   1      678.49      643.73     56.59 o
   3   9   1      679.77      695.07     57.82 o
   4   9   1     1226.84     1159.19     83.15 o
   5   9   1      265.06      209.45     37.57 o
   6   9   1      103.45       48.95     30.69 o
   7   9   1       11.71       28.63     42.00 o
  -7  10   1      501.64      602.86     78.36 o
  -6  10   1     1204.83     1457.02    196.81 o
  -5  10   1      376.87      238.58     44.21 o
  -4  10   1       27.51       -9.57     21.74 o
  -3  10   1      146.10       98.51     33.98 o
  -2  10   1      313.63      282.55     50.53 o
  -1  10   1      312.73      387.96     47.13 o
   0  10   1      740.74      694.61     56.77 o
   1  10   1     1910.70     1867.54     96.45 o
   2  10   1     3507.29     3476.67    266.34 o
   3  10   1     2933.87     2885.18    138.19 o
   4  10   1     3329.56     3278.16    151.99 o
   5  10   1     4117.62     4510.89    168.65 o
   6  10   1     2995.25     3135.83    160.94 o
  -6  11   1     1041.50     1242.65    129.47 o
  -5  11   1     2467.50     2337.11    127.22 o
  -4  11   1     2200.70     2226.27    157.22 o
  -3  11   1     3990.97     3846.31    160.60 o
  -2  11   1     5379.57     5613.23    207.89 o
  -1  11   1     2733.46     2774.54    148.15 o
   0  11   1     2292.70     2212.13    109.02 o
   1  11   1     2637.95     2565.79    123.81 o
   2  11   1      899.92      787.72    101.38 o
   3  11   1      297.91      295.45     47.18 o
   4  11   1      387.46      431.59     58.02 o
   5  11   1      152.10      108.81     46.22 o
  -5  12   1      335.43      202.04     90.82 o
  -4  12   1       41.78       21.62     37.50 o
  -3  12   1        4.66       32.03     34.64 o
  -2  12   1      172.29      192.32     46.02 o
  -1  12   1     1696.69     1629.92    131.97 o
   0  12   1      690.75      695.86     71.47 o
   1  12   1     1226.57     1390.61     95.18 o
   2  12   1     2203.27     2178.90    117.55 o
   3  12   1     1676.81     1631.02    155.63 o
  -2  13   1     1978.80     2029.88    194.41 o
  -1  13   1     1063.62     1118.23     90.77 o
   0  13   1      865.86      787.43     80.39 o
   1  13   1     1433.99     1427.49    102.25 o
  -2 -13   2       62.35       34.37     34.55 o
  -1 -13   2      112.42      114.23     41.64 o
   0 -13   2      144.94      246.57     59.08 o
   1 -13   2        4.06       17.96     41.24 o
   2 -13   2      816.09      665.68     89.65 o
  -4 -12   2     2066.02     2058.11    129.43 o
  -3 -12   2     3451.63     3520.07    147.40 o
  -2 -12   2     3442.48     3622.41    152.98 o
  -1 -12   2     2947.36     3201.45    154.00 o
   0 -12   2     3308.79     4600.10    185.16 o
   1 -12   2     4056.04     4653.24    190.42 o
   2 -12   2     2065.92     2049.28    148.17 o
   3 -12   2     1853.41     1723.09    143.48 o
   4 -12   2     1384.60     1405.86    120.90 o
   5 -12   2      669.56      671.21     96.25 o
  -6 -11   2     2190.09     2055.19    118.28 o
  -5 -11   2     1330.75     1444.48    135.07 o
  -4 -11   2      992.66     1005.17    125.24 o
  -3 -11   2     2101.14     2169.44    101.99 o
  -2 -11   2      625.30      554.55     52.13 o
  -1 -11   2       83.05       91.83     31.45 o
   0 -11   2        1.23      -22.96     23.01 o
   1 -11   2      225.33      220.43     41.13 o
   2 -11   2     1265.44     1216.85     98.10 o
   3 -11   2      662.55      568.82     73.54 o
   4 -11   2     1050.13      913.05     92.44 o
   5 -11   2     1858.90     1750.18    125.95 o
   6 -11   2     1284.28     1567.54    184.10 o
  -7 -10   2      334.74      294.97     52.54 o
  -6 -10   2     1356.89     1514.75    171.98 o
  -5 -10   2     1665.20     1576.78     94.41 o
  -4 -10   2     2579.37     2614.72    106.65 o
  -3 -10   2     2676.96     2568.64    107.19 o
  -2 -10   2     5316.93     5505.42    191.94 o
  -1 -10   2     3370.00     3853.23    160.62 o
   0 -10   2     4775.24     5881.41    214.65 o
   1 -10   2     4716.53     4882.12    189.99 o
   2 -10   2     5351.45     4931.18    177.02 o
   3 -10   2     2384.40     2331.20    131.36 o
   4 -10   2     2919.38     2811.35    126.18 o
   5 -10   2      317.53      287.77     47.84 o
   6 -10   2      433.62      365.52     53.22 o
   7 -10   2      260.79      288.31     51.97 o
  -8  -9   2     1120.15     1133.22    204.94 o
  -7  -9   2     1426.02     1360.55    163.63 o
  -6  -9   2     3857.84     3658.86    159.72 o
  -5  -9   2     2077.30     2131.53    106.82 o
  -4  -9   2      764.05      758.36     59.32 o
  -3  -9   2     1250.84     1268.20     70.58 o
  -2  -9   2      739.01      743.25     41.85 o
  -1  -9   2       28.28       24.45     19.13 o
   0  -9   2      333.41      388.06     40.25 o
   1  -9   2       19.20       -0.09     15.60 o
   2  -9   2      144.65       96.27     25.66 o
   3  -9   2      887.65      807.45     65.14 o
   4  -9   2     1312.30     1196.84     76.08 o
   5  -9   2     4774.53     4522.98    168.12 o
   6  -9   2     1661.08     1535.47     99.52 o
   7  -9   2     3063.25     3045.99    148.59 o
   8  -9   2     1920.53     1889.63    232.65 o
  -8  -8   2      556.54      444.15     64.95 o
  -7  -8   2      277.53      275.11     46.32 o
  -6  -8   2      772.39     1006.12     75.22 o
  -5  -8   2     4438.26     4504.20    145.28 o
  -4  -8   2     2528.06     2555.61     84.97 o
  -3  -8   2     3827.27     3853.53    120.05 o
  -2  -8   2     9978.34     9731.57    254.97 o
  -1  -8   2     7862.74     8279.38    214.18 o
   0  -8   2     2715.82     3177.28    112.91 o
   1  -8   2     4085.24     4383.76    148.59 o
   2  -8   2     8915.00     8653.75    243.70 o
   3  -8   2     2800.72     2807.10     90.07 o
   4  -8   2     2996.24     3109.27    108.63 o
   5  -8   2      949.06      870.07     86.46 o
   6  -8   2       81.58       75.91     39.00 o
   7  -8   2       27.12       20.33     35.89 o
   8  -8   2       29.47       14.71     52.44 o
  -9  -7   2     1879.94     1832.33    131.14 o
  -8  -7   2     2348.11     2462.45    115.47 o
  -7  -7   2     2311.90     2324.91    114.07 o
  -6  -7   2     3918.48     4116.12    126.96 o
  -5  -7   2     2848.70     2738.26     94.78 o
  -4  -7   2      654.37      610.28    143.91 o
  -3  -7   2      558.32      526.11     26.17 o
  -2  -7   2      694.16      664.25     28.19 o
  -1  -7   2       65.36       57.11     11.93 o
   0  -7   2      631.68      766.12     28.63 o
   1  -7   2      983.05     1057.48     37.76 o
   2  -7   2     4204.14     4178.66     98.31 o
   3  -7   2     4890.26     4825.58    119.02 o
   4  -7   2     2359.58     2257.11     80.19 o
   5  -7   2     4158.09     4168.89    138.81 o
   6  -7   2     4126.70     3829.48    155.38 o
   7  -7   2     2549.42     2452.81    124.16 o
   8  -7   2     2233.46     2053.27    203.07 o
   9  -7   2     2845.11     2720.31    239.85 o
  -9  -6   2       30.68       46.56     33.45 o
  -8  -6   2      770.08      700.89     59.17 o
  -7  -6   2     1047.69     1439.93    149.82 o
  -6  -6   2     1433.95     1688.91     77.55 o
  -5  -6   2     7140.14     6983.00    180.15 o
  -4  -6   2     6680.33     6212.06    448.78 o
  -3  -6   2     6147.44     6476.96    461.04 o
  -2  -6   2    13475.99    13451.18    321.88 o
  -1  -6   2    18068.03    18676.18    373.85 o
   0  -6   2     5772.40     6575.45    194.25 o
   1  -6   2    12956.69    12999.23    321.77 o
   2  -6   2     8679.68     8493.15    237.12 o
   3  -6   2     3783.18     3538.63     94.95 o
   4  -6   2     3134.74     3057.62    108.25 o
   5  -6   2     1818.47     1821.44     71.95 o
   6  -6   2       81.97      100.19     27.81 o
   7  -6   2       32.60       60.96     28.50 o
   8  -6   2       58.98       25.49     34.49 o
   9  -6   2      123.44      192.79     54.68 o
 -10  -5   2     1427.10     1459.61    105.59 o
  -9  -5   2     3882.54     3703.96    211.10 o
  -8  -5   2     6078.35     5950.99    222.13 o
  -7  -5   2     2185.79     2249.49    151.69 o
  -6  -5   2     3444.19     3492.10    110.30 o
  -5  -5   2     4621.77     4491.42    129.42 o
  -4  -5   2      782.17      778.47     76.20 o
  -3  -5   2      118.82       63.96     46.90 o
  -2  -5   2     1177.29     1142.70     45.48 o
  -1  -5   2     1511.31     1770.13     43.93 o
   0  -5   2     1216.00     1401.69     42.50 o
   1  -5   2      412.57      424.77     21.16 o
   2  -5   2     3413.97     3472.33     88.27 o
   3  -5   2     6514.82     6377.82    160.79 o
   4  -5   2     3242.46     3101.30    105.10 o
   5  -5   2     4271.39     4136.27    135.42 o
   6  -5   2     7797.78     7795.62    229.47 o
   7  -5   2     3497.30     3519.41    131.93 o
   8  -5   2     2898.37     2935.93    144.32 o
   9  -5   2     2003.43     2147.96    153.86 o
 -10  -4   2       80.06       79.23     33.48 o
  -9  -4   2        5.09       67.30     31.73 o
  -8  -4   2     1601.67     1642.16    109.92 o
  -7  -4   2     3274.35     3601.78    157.33 o
  -6  -4   2     1088.44     1187.30     58.10 o
  -5  -4   2     9235.95     8993.71    243.95 o
  -4  -4   2     6668.28     6194.84    214.92 o
  -3  -4   2     3485.29     3370.62    180.90 o
  -2  -4   2     7020.73     7229.61    276.47 o
  -1  -4   2    24591.34    26485.82    520.72 o
   0  -4   2    13861.26    15266.02    314.99 o
   1  -4   2     6734.95     6848.74    131.54 o
   2  -4   2     7593.77     7421.30    153.50 o
   3  -4   2      863.18      829.49     39.47 o
   4  -4   2     1497.93     1465.78     62.25 o
   5  -4   2     4581.58     4745.45    147.30 o
   6  -4   2        5.86       10.62     18.67 o
   7  -4   2        0.17       18.35     21.92 o
   8  -4   2       67.20       47.51     31.77 o
   9  -4   2       57.44       53.65     41.05 o
  10  -4   2      932.09     1180.62    116.91 o
 -10  -3   2     2234.59     2147.02    105.70 o
  -9  -3   2     2510.22     2522.69    125.23 o
  -8  -3   2     4935.14     4614.16    199.49 o
  -7  -3   2     2024.29     2151.74     98.56 o
  -6  -3   2     3345.80     3627.60    104.34 o
  -5  -3   2     3691.04     3750.09    112.85 o
  -4  -3   2       29.42       20.26      9.81 o
  -3  -3   2       40.21       39.63     10.54 o
  -2  -3   2        9.92       29.15     13.75 o
  -1  -3   2        5.45       -0.64      6.25 o
   0  -3   2      717.77      779.10     21.05 o
   1  -3   2      122.51      130.86      8.96 o
   2  -3   2     4133.28     4084.07     82.55 o
   3  -3   2    10562.15    10281.52    203.06 o
   4  -3   2     7091.40     7001.64    174.48 o
   5  -3   2     7718.13     7563.74    191.72 o
   6  -3   2     9919.17     9258.33    232.48 o
   7  -3   2     2767.04     2744.93    107.46 o
   8  -3   2     2929.73     2923.30    195.10 o
   9  -3   2     2559.60     2715.63    176.89 o
  10  -3   2     1398.49     1663.10    131.79 o
 -10  -2   2      145.40      168.39     46.48 o
  -9  -2   2       37.70       55.73     27.48 o
  -8  -2   2      992.18     1044.04    118.57 o
  -7  -2   2     4325.26     4830.09    190.33 o
  -6  -2   2     2555.40     2741.20    127.33 o
  -5  -2   2     4065.79     3987.99    102.06 o
  -4  -2   2    17303.73    16848.10    341.12 o
  -3  -2   2     8930.78     8806.64    194.73 o
  -2  -2   2     7042.55     7089.09    210.44 o
  -1  -2   2    27181.06    28363.32    716.54 o
   0  -2   2    20641.39    21099.92    329.86 o
   1  -2   2     7747.20     7711.00    138.21 o
   2  -2   2    12087.51    12067.71    221.16 o
   3  -2   2     3225.11     3276.88     96.46 o
   4  -2   2      720.22      688.63     56.65 o
   5  -2   2     2096.56     1983.91     68.41 o
   6  -2   2      648.85      670.55     47.78 o
   7  -2   2      501.59      541.26     46.82 o
   8  -2   2        3.70       18.49     25.51 o
   9  -2   2       68.00      100.03     36.75 o
  10  -2   2      715.24      736.04     92.76 o
 -11  -1   2     1772.19     1966.13    276.99 o
 -10  -1   2     2158.34     2162.05    127.59 o
  -9  -1   2     3009.65     3122.74    181.55 o
  -8  -1   2     3633.94     3353.01    125.74 o
  -7  -1   2     2199.60     2541.99     92.88 o
  -6  -1   2     3417.46     3882.87    164.91 o
  -5  -1   2     3400.84     3458.13     82.89 o
  -4  -1   2     1415.02     1362.99     31.89 o
  -3  -1   2      599.54      668.48     16.52 o
  -2  -1   2     2892.80     3078.92     58.78 o
  -1  -1   2     1319.69     1437.38     34.71 o
   0  -1   2     2748.88     2837.59    119.71 o
   1  -1   2     4829.02     5176.40     88.41 o
   2  -1   2    19295.43    19419.84    346.29 o
   3  -1   2    34353.17    33988.01    669.34 o
   4  -1   2    11373.39    11286.15    258.91 o
   5  -1   2     7706.92     7516.18    185.48 o
   6  -1   2     6613.47     6606.08    181.99 o
   7  -1   2     4208.21     4330.14    153.86 o
   8  -1   2     1819.53     1774.32    208.91 o
   9  -1   2     2587.12     2569.84    127.59 o
  10  -1   2     1576.90     1745.11    113.65 o
 -11   0   2        0.04      -25.52     38.92 o
 -10   0   2      121.08      115.64     42.66 o
  -9   0   2       63.36       98.22     35.55 o
  -8   0   2      282.64      362.44     62.36 o
  -7   0   2     6043.33     7140.40    205.22 o
  -6   0   2     8331.91     8331.35    182.14 o
  -5   0   2     9790.08     9528.99    200.40 o
  -4   0   2    19947.74    19297.08    347.71 o
  -3   0   2     7472.78     7356.68    125.23 o
  -2   0   2     8511.43     9057.54    132.70 o
  -1   0   2     5298.03     4854.93    207.30 o
   0   0   2    21331.62    14048.16    708.88 o
   1   0   2    13370.12    13919.24    245.32 o
   2   0   2    49790.96    49080.48    846.77 o
   3   0   2    10788.68    10518.02    213.79 o
   4   0   2      113.25      193.94     19.15 o
   5   0   2     1766.70     1814.10     59.09 o
   6   0   2      432.79      476.64     35.76 o
   7   0   2      686.97      732.90     68.44 o
   8   0   2      198.05      136.08     40.24 o
   9   0   2       37.64       42.80     37.81 o
  10   0   2      325.69      478.69     65.84 o
 -11   1   2     1909.71     2093.18    159.70 o
 -10   1   2     2686.22     2801.63    152.70 o
  -9   1   2     2835.16     2564.22    134.45 o
  -8   1   2     3876.04     3842.55    165.94 o
  -7   1   2     4921.82     5152.15    151.81 o
  -6   1   2      646.77      691.62     43.90 o
  -5   1   2     3470.54     3290.82     83.30 o
  -4   1   2      756.03      786.71     26.54 o
  -3   1   2      384.99      442.16     14.56 o
  -2   1   2     1606.97     1660.74     31.18 o
  -1   1   2     3706.87     4005.45     96.62 o
   0   1   2       44.16       89.61      9.27 o
   1   1   2     9836.00    10042.92    215.68 o
   2   1   2     6107.80     6452.38    144.80 o
   3   1   2    16263.73    16212.95    349.33 o
   4   1   2     3400.35     3252.76     95.02 o
   5   1   2     4937.84     4658.43    129.67 o
   6   1   2     5221.24     5073.16    144.74 o
   7   1   2     3583.62     3382.67    152.15 o
   8   1   2     1670.31     1669.93    107.28 o
   9   1   2     2555.15     2492.63    143.58 o
  10   1   2     1559.24     1565.93    121.02 o
 -11   2   2       30.49       20.19     43.51 o
 -10   2   2      141.57      120.76     46.23 o
  -9   2   2      727.65      725.59     75.21 o
  -8   2   2      400.06      550.96    130.32 o
  -7   2   2     4514.57     5258.23    199.67 o
  -6   2   2     5884.11     6052.97    144.38 o
  -5   2   2     3608.64     3467.26     88.55 o
  -4   2   2     6684.12     6198.73    140.18 o
  -3   2   2     6129.09     6018.30    106.84 o
  -2   2   2     7563.00     7702.63    144.32 o
  -1   2   2    10919.86    11394.82    204.11 o
   0   2   2    21890.88    22665.26    427.51 o
   1   2   2     8008.73     8534.96    177.50 o
   2   2   2     7865.18     7813.96    160.14 o
   3   2   2     6104.54     6051.19    130.17 o
   4   2   2      105.22      203.82     39.20 o
   5   2   2      152.94      213.74     21.70 o
   6   2   2      367.76      352.18     29.80 o
   7   2   2      186.82       94.33     32.28 o
   8   2   2      608.46      586.28     73.87 o
   9   2   2      293.55      258.12     54.16 o
  10   2   2      882.43      962.59     98.89 o
 -10   3   2     1689.75     1991.19    211.04 o
  -9   3   2     2594.90     2594.23    129.27 o
  -8   3   2     2894.17     2865.97    156.71 o
  -7   3   2     3013.49     2874.44     94.03 o
  -6   3   2      143.34      166.25     38.02 o
  -5   3   2      722.76      647.05     31.13 o
  -4   3   2      358.57      334.50     24.98 o
  -3   3   2      534.44      554.55     25.88 o
  -2   3   2      879.58      907.96     29.17 o
  -1   3   2      365.01      401.68     16.67 o
   0   3   2    12098.81    12901.83    269.16 o
   1   3   2     5643.22     5443.24    117.55 o
   2   3   2     7666.15     7528.04    166.39 o
   3   3   2    13039.11    12591.20    276.38 o
   4   3   2    12333.37    11912.76    264.60 o
   5   3   2     3830.81     3557.20    102.07 o
   6   3   2     4890.94     4570.36    185.79 o
   7   3   2     4360.24     4395.69    182.40 o
   8   3   2     1467.37     1644.20    105.88 o
   9   3   2     1460.53     1494.48    109.84 o
  10   3   2     1703.12     1826.27    159.24 o
 -10   4   2      230.35      251.60     84.93 o
  -9   4   2     2354.26     2454.54    128.66 o
  -8   4   2     2166.30     2242.36    113.07 o
  -7   4   2     1588.97     2300.71    140.89 o
  -6   4   2     5391.53     5406.78    163.98 o
  -5   4   2     5531.41     5225.25    156.68 o
  -4   4   2     5721.01     5331.19    154.21 o
  -3   4   2    12907.19    12739.15    290.68 o
  -2   4   2    16694.46    17248.69    358.52 o
  -1   4   2    18947.78    19090.11    366.12 o
   0   4   2    16921.19    17015.94    353.17 o
   1   4   2    11411.43    11545.83    222.71 o
   2   4   2     3639.79     3555.61     76.50 o
   3   4   2     5146.62     5199.45    156.60 o
   4   4   2     1239.77     1181.13     50.04 o
   5   4   2        7.91       28.74     15.43 o
   6   4   2       55.19       70.54     27.33 o
   7   4   2      412.89      356.21     50.58 o
   8   4   2      759.34      750.33     73.61 o
   9   4   2      664.32      673.75     79.86 o
 -10   5   2     3168.10     3337.94    191.83 o
  -9   5   2     1514.93     1558.20    122.94 o
  -8   5   2     1756.72     1823.60    134.50 o
  -7   5   2     2844.28     2961.86    127.36 o
  -6   5   2      282.09      424.35     73.10 o
  -5   5   2       14.01       -1.44     14.96 o
  -4   5   2      506.74      523.18     38.73 o
  -3   5   2        7.09       21.40     12.64 o
  -2   5   2       87.33       57.88     11.14 o
  -1   5   2     1287.63     1255.69     40.06 o
   0   5   2     2850.49     3021.26     81.83 o
   1   5   2     6102.02     5711.45    135.08 o
   2   5   2     3240.45     3236.70     94.32 o
   3   5   2     5960.33     5660.13    171.54 o
   4   5   2    13263.74    13176.85    299.54 o
   5   5   2     3691.55     3800.93    118.14 o
   6   5   2     5134.86     4814.32    239.12 o
   7   5   2     2372.45     2442.25    123.33 o
   8   5   2     2420.40     2595.51    136.60 o
   9   5   2      757.28      627.52     76.27 o
 -10   6   2       31.50        2.13     47.71 o
  -9   6   2     1076.43     1128.12    110.74 o
  -8   6   2     1032.32     1066.87    100.42 o
  -7   6   2     1595.51     2031.20    171.88 o
  -6   6   2     6491.82     6402.83    196.53 o
  -5   6   2     4624.84     4563.93    147.32 o
  -4   6   2     6245.54     5975.40    175.38 o
  -3   6   2     9617.39     9386.94    234.91 o
  -2   6   2     9494.23     9548.70    202.44 o
  -1   6   2     7114.77     7104.71    167.56 o
   0   6   2     9045.45     9145.60    189.68 o
   1   6   2    10531.94    10696.60    240.94 o
   2   6   2      777.96      844.01     45.81 o
   3   6   2     1862.61     1945.54     65.99 o
   4   6   2       45.72       43.00     17.87 o
   5   6   2      248.83      260.36     35.91 o
   6   6   2        1.56        1.12     28.38 o
   7   6   2       18.66       40.99     31.44 o
   8   6   2      370.93      372.30     59.95 o
   9   6   2      770.50      669.37     80.00 o
  -9   7   2     1048.67     1081.37    140.30 o
  -8   7   2      699.91      834.71     94.41 o
  -7   7   2     1477.58     1773.02    101.63 o
  -6   7   2     1107.58     1298.26     73.44 o
  -5   7   2       67.82       72.04     27.14 o
  -4   7   2      121.13      125.50     26.06 o
  -3   7   2      136.23      121.89     20.99 o
  -2   7   2      741.70      715.54     34.55 o
  -1   7   2     2156.52     2045.34     60.32 o
   0   7   2     2271.34     2288.60     61.40 o
   1   7   2     4800.15     4883.77    138.39 o
   2   7   2     3064.84     2993.89    106.95 o
   3   7   2     2955.14     2710.14    101.08 o
   4   7   2     5202.79     4995.25    194.22 o
   5   7   2     3434.00     3448.80    131.17 o
   6   7   2     2370.95     2344.41    106.59 o
   7   7   2     2524.36     2377.74    134.43 o
   8   7   2     1493.55     1559.95    120.95 o
  -9   8   2      946.36     1008.29    197.74 o
  -8   8   2     1418.60     1308.10    149.32 o
  -7   8   2     2312.55     2585.14    361.53 o
  -6   8   2     4923.25     4743.01    299.38 o
  -5   8   2     3745.37     3768.35    152.95 o
  -4   8   2     2110.01     2058.30     84.64 o
  -3   8   2     6611.89     6422.52    191.55 o
  -2   8   2     5610.18     5659.80    165.28 o
  -1   8   2     3609.04     3615.61     90.33 o
   0   8   2     4923.62     5027.31    126.19 o
   1   8   2     4678.16     4564.77    134.23 o
   2   8   2      862.53      822.90     68.83 o
   3   8   2       18.78      -23.90     21.75 o
   4   8   2        5.90       16.63     25.48 o
   5   8   2      153.43      137.93     31.19 o
   6   8   2       50.34       48.17     28.93 o
   7   8   2       48.81       49.34     33.98 o
  -8   9   2      307.31      333.62     87.94 o
  -7   9   2      492.47      729.35    143.54 o
  -6   9   2      226.81      407.20     63.82 o
  -5   9   2      326.31      344.64     46.86 o
  -4   9   2        1.91       29.98     23.12 o
  -3   9   2       54.56       23.75     21.99 o
  -2   9   2      443.87      428.61     41.53 o
  -1   9   2      384.03      348.77     35.32 o
   0   9   2      590.68      570.09     49.65 o
   1   9   2     6984.82     7080.95    239.83 o
   2   9   2     8311.85     8359.04    324.64 o
   3   9   2     2918.34     3019.44    148.50 o
   4   9   2     3513.44     3504.76    159.43 o
   5   9   2     4693.95     4678.35    173.20 o
   6   9   2     1719.72     1634.17     92.67 o
   7   9   2     1822.69     1868.14    111.66 o
  -7  10   2     1353.91     1525.40    114.70 o
  -6  10   2     3175.22     3466.96    216.49 o
  -5  10   2     3529.07     3436.57    221.46 o
  -4  10   2     3834.44     3665.61    171.96 o
  -3  10   2     4812.70     4557.88    195.79 o
  -2  10   2     4353.34     4088.60    161.76 o
  -1  10   2     2851.62     2638.40    139.33 o
   0  10   2     2034.93     1882.93     95.04 o
   1  10   2     2251.93     2165.00    108.80 o
   2  10   2      546.62      650.66     59.09 o
   3  10   2      471.92      423.60     55.98 o
   4  10   2      380.30      380.79     54.69 o
   5  10   2      109.23      112.08     36.51 o
   6  10   2      150.37      148.62     40.15 o
  -6  11   2      426.54      630.88     99.54 o
  -5  11   2        1.63       44.93     35.16 o
  -4  11   2        7.71       17.36     30.94 o
  -3  11   2       12.22       10.09     27.70 o
  -2  11   2      585.29      476.55     58.08 o
  -1  11   2     1236.36     1171.09     83.15 o
   0  11   2     1189.63     1192.31    134.55 o
   1  11   2     2582.20     2584.77    126.95 o
   2  11   2     4400.62     4501.36    182.04 o
   3  11   2     1459.68     1501.56     94.44 o
   4  11   2     1833.68     1898.01    159.17 o
   5  11   2     2175.41     2577.49    124.97 o
  -4  12   2     1498.85     1328.14    101.22 o
  -3  12   2     1801.42     1810.31    113.30 o
  -2  12   2     3074.10     3021.97    143.16 o
  -1  12   2     1242.74     1144.82     88.01 o
   0  12   2      897.82      920.95     81.91 o
   1  12   2      697.98      619.34     73.32 o
   2  12   2      364.66      411.38     58.62 o
   3  12   2        4.59        0.33     35.71 o
  -1  13   2     1243.86     1313.52    118.35 o
   0  13   2     1008.31      990.21     90.14 o
  -2 -13   3     3625.96     3726.69    197.23 o
  -1 -13   3     1256.91     1452.38    205.79 o
   0 -13   3     2811.72     3810.21    231.32 o
   1 -13   3     2196.73     2376.07    167.86 o
   2 -13   3     1778.31     1801.88    134.45 o
  -4 -12   3      818.13      916.81    124.51 o
  -3 -12   3      357.77      352.50     55.94 o
  -2 -12   3       43.37       38.30     38.85 o
  -1 -12   3       71.37       75.52     44.25 o
   0 -12   3      159.32      132.68     49.17 o
   1 -12   3     1781.23     1834.68    123.28 o
   2 -12   3      938.61      914.20    116.78 o
   3 -12   3      903.30      766.68     90.63 o
   4 -12   3     1552.66     1580.29    205.79 o
  -6 -11   3     1064.22     1329.58    118.86 o
  -5 -11   3     2440.03     2307.00    156.99 o
  -4 -11   3     2392.10     2292.33    125.80 o
  -3 -11   3     5319.34     5024.28    180.15 o
  -2 -11   3     4724.11     4585.02    170.93 o
  -1 -11   3     3735.50     4113.07    161.10 o
   0 -11   3     4672.00     5618.98    256.22 o
   1 -11   3     3606.81     3800.21    178.06 o
   2 -11   3     1317.65     1286.87    101.61 o
   3 -11   3     2027.00     1938.72    127.64 o
   4 -11   3     1788.48     1575.20    119.94 o
   5 -11   3      442.90      434.56     71.62 o
   6 -11   3      112.02      137.33     53.17 o
  -7 -10   3     1262.79     1156.60     99.14 o
  -6 -10   3     1325.24     1681.61    127.76 o
  -5 -10   3      627.87      567.00     48.31 o
  -4 -10   3      325.36      333.00     50.35 o
  -3 -10   3      515.20      555.57     43.45 o
  -2 -10   3        1.19      -17.02     17.97 o
  -1 -10   3        4.94       12.15     21.45 o
   0 -10   3        9.12        9.51     21.37 o
   1 -10   3      428.76      350.92     52.49 o
   2 -10   3     1654.82     1701.50    110.55 o
   3 -10   3      756.52      739.56     84.86 o
   4 -10   3     2557.63     2444.26    138.53 o
   5 -10   3     3515.25     3530.52    149.76 o
   6 -10   3     2749.14     2797.58    132.89 o
   7 -10   3     1091.30     1170.82     90.79 o
  -8  -9   3      576.73      627.87     83.15 o
  -7  -9   3      575.84      802.44    124.72 o
  -5  -9   3     1826.42     1865.66     93.18 o
  -4  -9   3     3499.66     3416.68    118.83 o
  -3  -9   3     7406.64     7254.25    197.37 o
  -2  -9   3     7066.39     7009.89    193.98 o
  -1  -9   3     4367.41     4643.18    140.48 o
   0  -9   3     4734.34     5199.70    187.87 o
   1  -9   3     4874.88     4680.67    165.15 o
   2  -9   3      240.76      293.32     34.90 o
   3  -9   3     2865.31     2850.42    105.02 o
   4  -9   3     3322.74     3171.39    132.87 o
   5  -9   3      701.73      741.02     94.84 o
   6  -9   3       32.60        6.27     29.75 o
   7  -9   3       37.69       51.48     39.31 o
  -8  -8   3     1028.01     1165.31    183.35 o
  -7  -8   3     1260.82     1151.28     82.39 o
  -6  -8   3     2392.99     2454.70    122.33 o
  -5  -8   3     1973.92     2160.78    155.77 o
  -4  -8   3      765.80     1178.45    199.87 o
  -3  -8   3      202.15      176.37     17.33 o
  -2  -8   3       89.78      107.17     16.95 o
  -1  -8   3     2089.84     2182.03    118.22 o
   0  -8   3     1819.46     1938.02    111.47 o
   1  -8   3     2902.15     2977.00     75.83 o
   2  -8   3     3085.31     3135.06     87.82 o
   3  -8   3     1113.89     1147.81     60.65 o
   4  -8   3     3518.69     3568.32    121.08 o
   5  -8   3     3654.84     3398.30    144.09 o
   6  -8   3     4349.58     4282.13    173.56 o
   7  -8   3     2117.37     2079.16    116.48 o
   8  -8   3     3501.78     3669.97    261.88 o
  -9  -7   3      151.59       45.84     54.90 o
  -8  -7   3     1485.96     1610.58    112.20 o
  -7  -7   3     1658.10     2009.89     88.75 o
  -6  -7   3     3761.54     4144.59    142.63 o
  -5  -7   3     5738.57     5695.73    285.33 o
  -4  -7   3     7181.86     6951.32    509.54 o
  -3  -7   3     7592.05     7698.24    284.55 o
  -2  -7   3    11086.63    11167.39    256.95 o
  -1  -7   3     6481.37     6514.18    148.08 o
   0  -7   3     4594.46     4940.56    117.52 o
   1  -7   3     9728.20     9757.69    193.35 o
   2  -7   3     5478.35     5543.75    148.43 o
   3  -7   3     2660.02     2651.80     77.87 o
   4  -7   3     1874.55     1800.62     72.94 o
   5  -7   3      250.69      245.99     33.69 o
   6  -7   3       13.45       28.10     24.98 o
   7  -7   3       84.48       92.90     30.88 o
   8  -7   3      262.61      178.95     57.22 o
   9  -7   3      627.37      670.64     97.50 o
  -9  -6   3     1500.01     1320.72     82.79 o
  -8  -6   3     1714.91     1593.89     83.67 o
  -7  -6   3     1972.32     2071.12    109.45 o
  -6  -6   3     3462.79     3441.61    105.41 o
  -5  -6   3     1966.29     2188.16    142.99 o
  -4  -6   3      852.81      844.26    147.64 o
  -3  -6   3      408.33      457.31    109.26 o
  -2  -6   3       55.47       54.91      9.17 o
  -1  -6   3     1658.50     1789.31     55.51 o
   0  -6   3     1003.68     1058.08     55.64 o
   1  -6   3     2901.60     3085.10     72.83 o
   2  -6   3     5786.21     5536.34    127.92 o
   3  -6   3     5184.14     5113.34    128.21 o
   4  -6   3     2995.33     2984.14     89.43 o
   5  -6   3     6739.57     6546.80    197.95 o
   6  -6   3     5084.54     5214.36    171.17 o
   7  -6   3     3341.61     3480.56    135.75 o
   8  -6   3     2595.86     2632.03    142.72 o
   9  -6   3     1502.99     1625.89    140.75 o
 -10  -5   3      117.92       45.82     30.53 o
  -9  -5   3       18.62       39.58     28.39 o
  -8  -5   3      992.92     1129.60    110.85 o
  -7  -5   3     3436.66     3692.23    213.23 o
  -6  -5   3     3756.11     3947.46    127.17 o
  -5  -5   3     7081.71     6773.74    165.86 o
  -4  -5   3     8415.95     8280.55    359.31 o
  -3  -5   3     6999.28     7068.58    472.77 o
  -2  -5   3    17068.33    16739.57    491.95 o
  -1  -5   3    10829.00    10823.22    223.94 o
   0  -5   3     6590.54     6919.30    122.90 o
   1  -5   3     9684.03     9730.73    220.53 o
   2  -5   3     7560.92     7560.45    163.77 o
   3  -5   3      748.28      693.05     42.94 o
   4  -5   3     1240.83     1277.03     61.46 o
   5  -5   3      599.54      591.86     47.61 o
   6  -5   3       11.65       22.03     22.11 o
   7  -5   3       68.57       74.94     29.10 o
   8  -5   3       73.02       98.63     40.41 o
   9  -5   3      997.62      912.71     93.18 o
 -10  -4   3      575.32      598.36     56.12 o
  -9  -4   3     3315.26     3166.43    120.88 o
  -8  -4   3     3784.62     4059.23    160.62 o
  -7  -4   3     3984.62     4244.38    226.35 o
  -6  -4   3     2016.76     2092.99     65.84 o
  -5  -4   3     1659.05     1545.77     48.22 o
  -4  -4   3      106.76      109.00     12.58 o
  -3  -4   3     1834.17     2086.72    128.86 o
  -2  -4   3      596.98      689.14     48.25 o
  -1  -4   3      922.55      873.81     27.41 o
   0  -4   3      309.12      292.20     12.45 o
   1  -4   3      962.68      975.29     30.55 o
   2  -4   3     5333.02     5149.47    119.43 o
   3  -4   3     5064.57     4908.65    109.94 o
   4  -4   3     3930.59     3908.60    111.74 o
   5  -4   3     4190.74     3983.98    118.66 o
   6  -4   3     5636.25     5687.84    161.49 o
   7  -4   3     7017.43     6827.20    213.90 o
   8  -4   3     2495.08     2756.67    142.60 o
   9  -4   3     2638.57     2692.17    163.40 o
  10  -4   3      399.50      486.72     86.09 o
 -10  -3   3      340.53      321.27     57.00 o
  -9  -3   3      172.71      127.85     33.77 o
  -8  -3   3     2190.09     2383.87    135.35 o
  -7  -3   3     2061.64     2451.69    111.55 o
  -6  -3   3     3351.69     3398.49     97.34 o
  -5  -3   3     9059.07     9020.08    219.90 o
  -4  -3   3    13367.14    13092.99    287.67 o
  -3  -3   3     5490.37     5578.36    148.29 o
  -2  -3   3    14115.17    14002.02    481.39 o
  -1  -3   3    25985.98    28034.54    503.05 o
   0  -3   3      565.06      558.10     15.19 o
   1  -3   3     3683.72     3804.53     67.27 o
   2  -3   3     9354.48     9143.30    181.34 o
   3  -3   3     1148.97     1125.29     44.11 o
   4  -3   3     1309.10     1244.99     57.07 o
   5  -3   3      902.61      913.46     53.55 o
   6  -3   3      210.41      214.55     29.31 o
   7  -3   3     1203.65     1066.22     61.88 o
   8  -3   3      314.66      266.98     47.67 o
   9  -3   3      880.51      853.77     81.82 o
  10  -3   3     1385.45     1365.35    125.31 o
 -11  -2   3     2389.79     2575.71    145.74 o
 -10  -2   3      952.95      886.64     78.89 o
  -9  -2   3     2325.93     2526.00    124.29 o
  -8  -2   3     2076.56     2141.86     90.09 o
  -7  -2   3     1512.07     2387.62    137.88 o
  -6  -2   3     1047.68     1079.67     50.45 o
  -5  -2   3     1721.12     1688.87     51.63 o
  -4  -2   3      187.10      166.44     12.71 o
  -3  -2   3       62.00       61.65      7.48 o
  -2  -2   3       38.26       57.66      6.21 o
  -1  -2   3     2236.00     2463.74     47.67 o
   0  -2   3    10022.63    10512.21    167.24 o
   1  -2   3     3966.03     4197.47     73.95 o
   2  -2   3    12692.63    12670.21    228.83 o
   3  -2   3    20107.20    19701.41    398.69 o
   4  -2   3    14277.39    14459.69    328.06 o
   5  -2   3     9146.38     8914.06    243.02 o
   6  -2   3     7107.15     6969.65    204.96 o
   7  -2   3     4395.23     4494.75    163.25 o
   8  -2   3     2808.94     3062.18    159.16 o
   9  -2   3     1910.46     2029.48    118.13 o
  10  -2   3      590.87      641.97     86.93 o
 -11  -1   3       58.20       60.48     43.32 o
 -10  -1   3      827.35      974.84     85.01 o
  -9  -1   3      492.93      573.11     63.02 o
  -8  -1   3     1664.00     1797.58    118.04 o
  -7  -1   3     3813.60     4247.78    156.89 o
  -6  -1   3     4489.65     4587.91    153.56 o
  -5  -1   3    12244.34    12262.61    253.11 o
  -4  -1   3    27163.77    27289.44    455.71 o
  -3  -1   3    13771.05    14572.43    226.21 o
  -2  -1   3    19051.68    19430.73    305.64 o
  -1  -1   3    32558.86    33896.67    775.62 o
   0  -1   3    14699.38    15211.07    236.98 o
   1  -1   3      732.14      744.94     18.33 o
   2  -1   3     5917.02     5869.79    112.52 o
   3  -1   3     3821.13     3778.71     91.50 o
   4  -1   3      299.30      371.86     27.40 o
   5  -1   3      144.62      172.62     24.99 o
   6  -1   3      124.21       98.30     25.26 o
   7  -1   3      500.70      495.84     62.78 o
   8  -1   3      233.68      167.25     43.37 o
   9  -1   3      559.21      436.26     70.19 o
  10  -1   3      942.55     1001.48     93.23 o
 -11   0   3     2634.65     2623.34    151.29 o
 -10   0   3     2021.02     2159.44    126.86 o
  -9   0   3     2270.64     2189.02    119.84 o
  -8   0   3     3643.08     3702.50    156.88 o
  -7   0   3     1789.09     3277.61    102.73 o
  -6   0   3     4450.60     5104.55    140.05 o
  -5   0   3     3963.44     4160.10    104.78 o
  -4   0   3      562.70      637.62     27.77 o
  -3   0   3     3873.23     4227.53     69.77 o
  -2   0   3      210.62      240.15      9.20 o
  -1   0   3     7787.10     8194.04    177.86 o
   0   0   3    16258.11    16863.96    334.87 o
   1   0   3     1759.97     2032.37     44.96 o
   2   0   3      336.92      315.07     28.01 o
   3   0   3    14674.62    14376.30    342.75 o
   4   0   3    20321.69    20695.00    446.82 o
   5   0   3     9533.87     9497.11    221.37 o
   6   0   3     8491.17     8321.83    222.89 o
   7   0   3     3785.14     3821.37    170.36 o
   8   0   3     1667.32     1605.10    170.54 o
   9   0   3     1128.55     1113.32    100.91 o
  10   0   3      510.34      572.00     83.87 o
 -11   1   3        5.24      -30.66     37.28 o
 -10   1   3     1148.43     1173.68     98.50 o
  -9   1   3      719.83      707.61     81.86 o
  -8   1   3     2226.22     2661.17    182.93 o
  -7   1   3     4237.84     5687.98    182.41 o
  -6   1   3     5786.81     5573.21    132.98 o
  -5   1   3     7587.89     7657.54    159.95 o
  -4   1   3    13364.60    13201.67    233.32 o
  -3   1   3    12323.68    12648.96    194.14 o
  -2   1   3      527.27      509.12     15.52 o
  -1   1   3    22741.35    23175.86    485.84 o
   0   1   3     4525.06     4797.00    104.70 o
   1   1   3      755.14      741.90     26.64 o
   2   1   3     6941.44     6931.07    156.67 o
   3   1   3     2698.99     2647.78     78.97 o
   4   1   3      146.83      179.86     16.77 o
   5   1   3       60.49       52.51     16.76 o
   6   1   3      200.86      180.85     25.02 o
   7   1   3     1080.20     1128.53    118.17 o
   8   1   3      772.60      777.07     77.70 o
   9   1   3      206.28      222.25     52.15 o
  10   1   3     1160.87     1158.10    159.15 o
 -11   2   3     1604.29     1627.81    125.64 o
 -10   2   3     1615.03     1543.94    132.38 o
  -9   2   3      706.59      818.57    127.92 o
  -8   2   3     2673.39     2711.61    174.44 o
  -7   2   3       80.41     1327.35     78.62 o
  -6   2   3     1667.84     2022.30    104.44 o
  -5   2   3      844.43      759.44     31.09 o
  -4   2   3      304.01      336.89     18.13 o
  -3   2   3     1807.35     1842.01     46.08 o
  -2   2   3       30.07       28.99      7.93 o
  -1   2   3     4154.82     4241.98    100.03 o
   0   2   3    20451.85    20422.69    414.75 o
   1   2   3    10500.27    10575.77    235.27 o
   2   2   3    12400.09    12414.75    272.06 o
   3   2   3    15137.91    14824.35    358.31 o
   4   2   3     7886.46     7707.93    180.01 o
   5   2   3     6754.93     6682.46    178.85 o
   6   2   3     5689.70     5411.70    209.57 o
   7   2   3     2133.98     2163.12    131.71 o
   8   2   3     1328.41     1319.90    135.22 o
   9   2   3     1854.95     1944.57    209.25 o
  10   2   3      923.86      936.32    101.12 o
 -10   3   3      837.76      925.29     92.63 o
  -9   3   3      560.29      685.24     83.78 o
  -8   3   3     1335.52     1586.06     93.01 o
  -7   3   3     6431.16     6770.23    222.18 o
  -6   3   3     4865.47     4767.27    121.75 o
  -5   3   3     6918.90     6932.40    193.66 o
  -4   3   3    15162.35    14753.99    335.29 o
  -3   3   3    15934.49    15844.28    325.34 o
  -2   3   3     1691.45     1516.99     44.20 o
  -1   3   3     8647.89     8510.96    179.58 o
   0   3   3    11981.40    11862.42    232.80 o
   1   3   3     2572.96     2685.31     78.95 o
   2   3   3     2225.27     2206.30     67.69 o
   3   3   3     4996.13     4804.75    119.07 o
   4   3   3       28.18       32.90     11.90 o
   5   3   3       19.31       19.22     13.77 o
   6   3   3       49.65        8.70     22.63 o
   7   3   3     1468.78     1357.22     93.01 o
   8   3   3     1813.75     1857.63    118.14 o
   9   3   3      612.76      618.63     78.85 o
 -10   4   3     2232.28     2217.63    152.19 o
  -9   4   3     2645.19     2589.91    152.63 o
  -8   4   3     2647.77     2693.91    146.53 o
  -7   4   3      339.08      650.06     79.49 o
  -6   4   3       43.43       35.18     34.64 o
  -5   4   3      717.22      754.73     46.55 o
  -4   4   3       48.92       33.49     14.62 o
  -3   4   3     2087.40     2058.49     65.42 o
  -2   4   3     1051.07      911.65     37.16 o
  -1   4   3     2193.91     2110.56     59.46 o
   0   4   3    13390.21    13430.56    312.34 o
   1   4   3    15560.06    15535.63    336.78 o
   2   4   3     6131.15     5884.64    144.67 o
   3   4   3     9798.31     9473.83    217.13 o
   4   4   3     6754.67     6870.83    165.28 o
   5   4   3     6527.28     6351.12    177.29 o
   6   4   3     7498.20     7190.16    263.68 o
   7   4   3     4292.57     4120.27    195.55 o
   8   4   3      638.49      556.89     68.69 o
   9   4   3      800.03      962.34     96.00 o
 -10   5   3      318.12      172.47     55.41 o
  -9   5   3     1646.49     1665.50    125.70 o
  -8   5   3     2443.03     2831.91    230.75 o
  -7   5   3     4459.89     5029.91    183.30 o
  -6   5   3     3707.55     3563.19    124.02 o
  -5   5   3     5326.15     5161.33    158.18 o
  -4   5   3     7411.45     7170.71    200.82 o
  -3   5   3     7752.08     7257.17    179.01 o
  -2   5   3     5781.84     5597.01    126.09 o
  -1   5   3    10477.46    10896.39    238.11 o
   0   5   3    15065.65    14930.87    372.31 o
   1   5   3     4026.36     4238.55    107.48 o
   2   5   3     3538.09     3655.44     94.92 o
   3   5   3     1093.60     1078.51     54.55 o
   4   5   3       67.52       69.17     20.22 o
   5   5   3       36.23       26.48     20.38 o
   6   5   3      348.40      359.56     75.05 o
   7   5   3     1080.44     1029.93     83.35 o
   8   5   3     1400.44     1532.11    107.41 o
   9   5   3      265.14      132.53     50.10 o
 -10   6   3     1074.86     1087.58    117.24 o
  -9   6   3      919.82      868.68     99.72 o
  -8   6   3     1444.89     1714.03    123.91 o
  -7   6   3     1871.78     2285.46    101.21 o
  -6   6   3       17.46       58.17     39.18 o
  -5   6   3      171.99      145.71     26.53 o
  -4   6   3        7.45       -2.18     14.34 o
  -3   6   3     1066.79     1085.07     49.24 o
  -2   6   3     6960.32     6649.21    148.51 o
  -1   6   3     1174.21     1105.36     48.24 o
   0   6   3     8269.21     8197.33    196.49 o
   1   6   3     7278.09     7304.23    173.98 o
   2   6   3     3206.09     3209.39     98.99 o
   3   6   3     5509.65     5542.59    175.72 o
   4   6   3     4032.65     3895.26    123.33 o
   5   6   3     3057.67     3199.67    125.03 o
   6   6   3     1783.91     1727.24     89.20 o
   7   6   3     2872.25     2775.49    208.37 o
   8   6   3      607.95      623.50     75.72 o
  -9   7   3     1243.44     1369.80    155.80 o
  -8   7   3     1594.40     1534.70    169.93 o
  -7   7   3     2395.82     2663.93    222.05 o
  -6   7   3     2879.51     3183.10    138.65 o
  -5   7   3     3799.35     3675.47    129.48 o
  -4   7   3     5814.97     5350.65    228.88 o
  -3   7   3     6968.25     6923.68    187.92 o
  -2   7   3     6273.19     6207.84    143.67 o
  -1   7   3     2285.64     2234.99     70.81 o
   0   7   3     4996.04     5027.61    118.04 o
   1   7   3      624.18      711.53     34.57 o
   2   7   3      502.75      531.59     48.08 o
   3   7   3       31.53       42.54     25.78 o
   4   7   3        8.44       13.65     24.61 o
   5   7   3      211.86      166.43     33.90 o
   6   7   3       85.56       37.85     29.21 o
   7   7   3      505.22      404.90     78.73 o
   8   7   3     1244.75     1242.13     99.71 o
  -9   8   3      374.26      397.94     99.78 o
  -8   8   3      304.96      319.43    182.02 o
  -7   8   3      805.42      964.32     80.59 o
  -6   8   3      155.36      187.61     72.49 o
  -5   8   3      623.85      613.58     60.14 o
  -4   8   3      585.45      495.94     43.73 o
  -3   8   3      652.47      571.36     49.22 o
  -2   8   3     1686.62     1727.55     70.06 o
  -1   8   3     1051.73     1017.78     45.59 o
   0   8   3     2326.00     2348.62     85.84 o
   1   8   3     4627.28     4459.99    152.71 o
   2   8   3     4690.32     4767.17    193.09 o
   3   8   3     7299.96     7194.04    277.59 o
   4   8   3     7220.26     7364.35    276.21 o
   5   8   3     1883.98     1876.19     96.64 o
   6   8   3     2066.16     1939.00    127.71 o
   7   8   3     2147.91     2066.01    150.91 o
  -8   9   3     1183.61     1087.97    142.73 o
  -7   9   3     1756.07     1803.48    113.88 o
  -6   9   3     4610.15     4285.17    251.62 o
  -5   9   3     2677.21     2580.37    130.28 o
  -4   9   3     2970.01     2875.14    121.01 o
  -3   9   3     4826.43     4766.38    218.24 o
  -2   9   3     5727.26     5482.12    181.05 o
  -1   9   3     2069.81     2003.26     83.08 o
   0   9   3     3102.53     2980.46    121.79 o
   1   9   3     3566.76     3491.43    143.12 o
   2   9   3      816.27      750.96    105.52 o
   3   9   3        1.77       50.39     29.92 o
   4   9   3      400.99      414.75     55.98 o
   5   9   3      469.81      406.28     72.93 o
   6   9   3      215.04      221.78     43.52 o
  -7  10   3      357.51      571.20     72.06 o
  -6  10   3      261.68      375.20    221.46 o
  -5  10   3       99.19       89.80     34.37 o
  -4  10   3       33.04       58.46     27.77 o
  -3  10   3      238.18      245.92     48.69 o
  -2  10   3     1899.57     1841.30    110.70 o
  -1  10   3     2929.84     2746.30    126.99 o
   0  10   3     2090.26     1924.39     98.91 o
   1  10   3     4630.70     4693.40    183.83 o
   2  10   3     2684.87     2683.43    140.16 o
   3  10   3     2244.69     2203.96    125.98 o
   4  10   3     2243.29     2280.25    129.84 o
   5  10   3     2185.49     2180.46    113.28 o
  -6  11   3     2529.36     2431.44    235.31 o
  -5  11   3     2869.20     2771.82    156.07 o
  -4  11   3     1718.09     1659.20    144.65 o
  -3  11   3     3145.51     3134.32    257.04 o
  -2  11   3     2573.90     2363.53    120.35 o
  -1  11   3     1046.24      980.16     76.87 o
   0  11   3      882.69      839.39     75.27 o
   1  11   3      494.39      455.83     92.86 o
   2  11   3       17.37       48.84     32.76 o
   3  11   3      101.72       46.97     43.83 o
   4  11   3      161.70      158.33     76.75 o
  -4  12   3      258.60      317.48     59.37 o
  -3  12   3      150.80       95.10     40.47 o
  -2  12   3      536.20      561.42     66.53 o
  -1  12   3     1894.87     1819.48    111.37 o
   0  12   3     1278.02     1487.98    103.71 o
   1  12   3     2746.86     2940.31    148.36 o
   2  12   3     2697.85     2679.54    141.59 o
  -2 -13   4      121.79       45.99     46.29 o
  -1 -13   4      408.40      349.52    101.66 o
   0 -13   4     1399.17     1479.87    122.13 o
   1 -13   4     1073.54     1003.12    147.70 o
   2 -13   4     1177.48     1157.36    110.96 o
  -4 -12   4     1863.43     1690.13    117.08 o
  -3 -12   4     5492.16     5805.08    253.46 o
  -2 -12   4     3548.52     3785.89    189.89 o
  -1 -12   4     3762.57     4108.65    208.12 o
   0 -12   4     3636.82     3805.02    259.81 o
   1 -12   4     2083.21     2085.62    132.81 o
   2 -12   4     1245.37     1265.53    108.11 o
   3 -12   4      877.83      816.18     91.89 o
   4 -12   4      296.23      415.11     73.77 o
  -6 -11   4     1065.62     1314.80    170.21 o
  -5 -11   4       47.38       56.50     29.98 o
  -4 -11   4      186.24      219.84     39.46 o
  -3 -11   4        1.64      -19.45     28.68 o
  -2 -11   4      128.23       84.93     39.11 o
  -1 -11   4      121.17      155.54     42.74 o
   0 -11   4      237.64      255.93     53.13 o
   1 -11   4     2281.71     2224.50    129.32 o
   2 -11   4     1593.07     1439.80    107.98 o
   3 -11   4      947.19      996.69    122.01 o
   4 -11   4     2682.99     2536.78    150.83 o
   5 -11   4     2702.81     2628.36    216.56 o
  -6 -10   4     2334.35     2657.64    223.35 o
  -5 -10   4     2350.16     2319.92    145.41 o
  -4 -10   4     2491.30     2260.64    114.44 o
  -3 -10   4     4363.57     4240.73    204.95 o
  -2 -10   4     4677.10     4607.88    199.05 o
  -1 -10   4     2933.77     3060.17    152.64 o
   0 -10   4     4045.37     4348.25    182.26 o
   1 -10   4     3779.81     3585.55    144.25 o
   2 -10   4     1683.89     1599.61     92.53 o
   3 -10   4     1781.48     1766.25     97.49 o
   4 -10   4     1239.24     1292.69    133.68 o
   5 -10   4       43.65       30.71     37.48 o
   6 -10   4        1.33      -43.04     38.70 o
  -8  -9   4      764.04      763.25     78.88 o
  -6  -9   4      469.33      796.29    124.72 o
  -5  -9   4      125.74      119.93     40.32 o
  -4  -9   4      330.21      324.65     57.30 o
  -3  -9   4      384.44      319.87     28.58 o
  -2  -9   4      320.67      286.59     38.19 o
  -1  -9   4      424.89      494.99     73.53 o
   0  -9   4     1131.07     1105.84     67.88 o
   1  -9   4     6037.12     5746.74    194.64 o
   2  -9   4     5650.72     5755.36    173.38 o
   3  -9   4     1894.38     1813.03     81.91 o
   4  -9   4     1253.04     1103.95     66.58 o
   5  -9   4     4236.41     4312.91    163.97 o
   6  -9   4     1528.72     1581.58    106.88 o
   7  -9   4     2519.50     2351.38    199.95 o
  -8  -8   4      944.84      877.31     85.28 o
  -7  -8   4     1103.24     1210.68    128.19 o
  -6  -8   4     2837.48     3836.50    280.36 o
  -5  -8   4     5630.73     5736.59    293.22 o
  -4  -8   4     4196.18     4180.82    253.54 o
  -3  -8   4    10417.33     9892.41    287.94 o
  -2  -8   4    10908.30    10722.48    312.29 o
  -1  -8   4     3441.17     3546.66    115.43 o
   0  -8   4     8637.18     8733.09    205.95 o
   1  -8   4     3079.95     3222.19    126.38 o
   2  -8   4      325.31      343.24     54.07 o
   3  -8   4      204.23      257.70     32.47 o
   4  -8   4     2171.61     2100.72     87.75 o
   5  -8   4       24.95       38.80     27.55 o
   6  -8   4      276.04      243.91     46.10 o
   7  -8   4       93.62       22.59     39.75 o
   8  -8   4      484.51      293.15     83.94 o
  -9  -7   4     1582.23     1463.07    131.65 o
  -8  -7   4     1329.41     1583.99    101.43 o
  -7  -7   4     1333.74     1693.29    134.05 o
  -5  -7   4      581.19      567.05     77.59 o
  -4  -7   4      101.63       11.73     51.17 o
  -3  -7   4        0.64      -18.95     42.11 o
  -2  -7   4     1605.37     1665.38     53.57 o
  -1  -7   4      671.62      654.40     47.39 o
   0  -7   4     2000.74     2178.94     66.23 o
   1  -7   4     4058.53     4081.21    101.34 o
   2  -7   4     5893.53     5947.64    152.94 o
   3  -7   4     5804.19     5847.72    150.76 o
   4  -7   4     6093.03     5938.81    166.54 o
   5  -7   4     7355.63     7162.21    197.93 o
   6  -7   4     2877.69     2982.65    121.27 o
   7  -7   4     2166.69     2252.82    150.79 o
   8  -7   4     1964.32     1992.45    151.34 o
  -9  -6   4     1419.78     1416.91     76.52 o
  -8  -6   4     3046.39     3363.06    220.26 o
  -7  -6   4     2066.82     2210.03    187.76 o
  -6  -6   4     5101.51     5246.41    172.30 o
  -5  -6   4     7603.26     7340.94    438.12 o
  -4  -6   4     5359.66     5013.89    388.55 o
  -3  -6   4     9314.90     9017.53    349.22 o
  -2  -6   4    17003.00    17013.51    386.76 o
  -1  -6   4     6328.63     6384.68    149.44 o
   0  -6   4     7005.17     6925.91    152.10 o
   1  -6   4    10302.19    10058.23    212.22 o
   2  -6   4     2498.35     2357.04     75.67 o
   3  -6   4      580.94      536.97     41.54 o
   4  -6   4     1697.99     1727.10     69.83 o
   5  -6   4        2.25       16.11     18.43 o
   6  -6   4      334.75      332.89     37.01 o
   7  -6   4       38.06        6.13     26.48 o
   8  -6   4      423.41      310.31     70.38 o
   9  -6   4     1010.83      946.27    113.92 o
 -10  -5   4     1234.08     1257.37     99.50 o
  -9  -5   4      988.23      946.65     57.80 o
  -8  -5   4     1030.64     1158.87    112.72 o
  -7  -5   4     2073.33     2608.67    263.36 o
  -6  -5   4     3545.22     3729.07    111.51 o
  -5  -5   4      419.98      454.57     62.36 o
  -4  -5   4        8.70        0.43     19.12 o
  -3  -5   4       28.53       -0.36     25.85 o
  -2  -5   4     1208.04     1295.42     37.97 o
  -1  -5   4     4345.25     4729.66    104.27 o
   0  -5   4     1948.71     1976.53     46.34 o
   1  -5   4     3310.14     3206.42     87.14 o
   2  -5   4    10086.74    10240.56    202.42 o
   3  -5   4     4963.65     5009.31    124.11 o
   4  -5   4     3871.00     3807.74    113.18 o
   5  -5   4     4318.03     4181.65    125.56 o
   6  -5   4     3019.43     3136.20    106.73 o
   7  -5   4     1394.85     1463.48     85.91 o
   8  -5   4     3503.04     3791.12    173.90 o
   9  -5   4     1397.94     1542.97    119.02 o
 -10  -4   4      343.60      293.98     47.59 o
  -9  -4   4      201.82      139.68     36.58 o
  -8  -4   4     1504.10     1884.86    190.64 o
  -7  -4   4     4321.83     4846.87    157.02 o
  -6  -4   4     7006.30     7103.99    178.89 o
  -5  -4   4    11923.31    11827.04    280.35 o
  -4  -4   4     7934.05     7979.84    253.44 o
  -3  -4   4     8743.62     8698.01    325.23 o
  -2  -4   4     8911.62     8803.64    225.14 o
  -1  -4   4     1524.04     1439.38     37.59 o
   0  -4   4     1236.75     1147.12     28.02 o
   1  -4   4     9149.77     9155.06    168.14 o
   2  -4   4     4193.29     4137.36     94.20 o
   3  -4   4      905.39      882.10     36.04 o
   4  -4   4      467.10      455.73     30.35 o
   5  -4   4       74.48       55.16     16.79 o
   6  -4   4      976.18      957.14     57.89 o
   7  -4   4      143.22      144.71     31.54 o
   8  -4   4      712.17      684.53     67.71 o
   9  -4   4     1974.26     1914.94    148.65 o
 -10  -3   4     1599.41     1547.44    146.45 o
  -9  -3   4     1044.86     1064.12    100.31 o
  -8  -3   4     1527.95     1716.92     93.12 o
  -7  -3   4      338.09      796.99     44.46 o
  -6  -3   4     1273.58     1309.19     70.70 o
  -5  -3   4      420.99      440.51     20.86 o
  -4  -3   4       57.04       61.50      7.86 o
  -3  -3   4      152.24      156.32     10.37 o
  -2  -3   4     3172.00     3355.33     79.45 o
  -1  -3   4     7250.58     7688.30    190.39 o
   0  -3   4     1106.56     1047.80     30.28 o
   1  -3   4    12952.32    13516.43    214.84 o
   2  -3   4    10133.74     9815.06    209.96 o
   3  -3   4    10307.07    10077.93    219.19 o
   4  -3   4     5906.91     5583.33    146.69 o
   5  -3   4     8559.22     8172.41    231.26 o
   6  -3   4     6998.11     6985.94    289.25 o
   7  -3   4     2553.89     2700.51    112.58 o
   8  -3   4     3552.53     3707.35    224.18 o
   9  -3   4      760.61      836.70    100.55 o
 -11  -2   4      839.74      901.39     85.32 o
 -10  -2   4      618.10      630.30     94.29 o
  -9  -2   4     1150.33     1076.42     96.54 o
  -8  -2   4     2860.78     3166.26    325.94 o
  -7  -2   4     7100.11     7101.59    208.11 o
  -6  -2   4     4239.07     4292.81    119.19 o
  -5  -2   4    11127.16    11296.03    224.68 o
  -4  -2   4    11742.87    11757.49    228.86 o
  -3  -2   4     6575.41     6639.62    153.47 o
  -2  -2   4    21430.29    22172.79    495.52 o
  -1  -2   4    32181.93    32574.87    539.93 o
   0  -2   4     8897.57     9306.03    148.28 o
   1  -2   4    11982.51    12273.07    203.49 o
   2  -2   4     5612.85     5570.23    117.09 o
   3  -2   4      104.96       89.82     12.48 o
   4  -2   4      554.78      620.15     43.42 o
   5  -2   4       41.04       49.72     18.88 o
   6  -2   4     2523.62     2451.96     97.65 o
   7  -2   4     1765.16     1710.02    110.92 o
   8  -2   4      380.51      399.15     81.77 o
   9  -2   4     1000.84      921.88     86.67 o
  10  -2   4      800.54      974.79     93.49 o
 -11  -1   4      935.72      990.14     91.82 o
 -10  -1   4     1727.88     1658.07    107.20 o
  -9  -1   4     2975.75     3049.58    171.78 o
  -8  -1   4     2770.84     2926.46    129.62 o
  -7  -1   4     1360.36     2105.61    114.01 o
  -6  -1   4     1281.96     1347.87     57.59 o
  -5  -1   4      472.69      437.17     20.94 o
  -4  -1   4       18.21        6.80      5.55 o
  -3  -1   4     2599.88     2749.13     49.01 o
  -2  -1   4     8955.96     9679.49    182.83 o
  -1  -1   4    10104.35    10512.95    213.59 o
   0  -1   4     2974.65     2998.63     53.87 o
   1  -1   4     5174.35     5323.05     99.55 o
   2  -1   4    12442.56    11856.73    246.58 o
   3  -1   4     6758.47     6239.31    154.98 o
   4  -1   4     7940.75     7916.17    194.20 o
   5  -1   4    10820.07    10167.83    308.73 o
   6  -1   4     5949.26     5610.10    187.34 o
   7  -1   4     2708.25     2726.31    139.63 o
   8  -1   4     2385.49     2672.26    148.44 o
   9  -1   4     1465.49     1483.61    119.29 o
  10  -1   4      227.99      222.51     65.39 o
 -11   0   4      438.90      443.67     70.59 o
 -10   0   4      825.22      774.07    113.48 o
  -9   0   4     1021.09     1054.45     80.00 o
  -8   0   4     3182.35     3624.00    242.63 o
  -7   0   4     6610.34     6896.57    170.84 o
  -6   0   4     4555.85     4635.12    127.13 o
  -5   0   4    12691.51    13056.12    333.58 o
  -4   0   4    22823.86    23509.67    407.83 o
  -3   0   4    11254.58    11834.24    207.88 o
  -2   0   4     6185.43     6394.99    125.66 o
  -1   0   4    13731.30    14247.90    304.69 o
   0   0   4     1059.87     1081.56     30.23 o
   1   0   4      110.62      166.07     13.37 o
   2   0   4     1346.78     1228.60     41.79 o
   3   0   4     2417.24     2603.22     81.61 o
   4   0   4      800.56      834.20     43.26 o
   5   0   4      244.38      258.92     28.24 o
   6   0   4     1130.36     1117.27     58.94 o
   7   0   4     1717.27     1497.13    102.55 o
   8   0   4      746.89      775.88     81.75 o
   9   0   4     1471.03     1353.90    189.43 o
  10   0   4     1069.83      923.68    105.96 o
 -11   1   4     1928.79     2271.01    140.94 o
 -10   1   4      778.09      883.58    102.42 o
  -9   1   4     2363.03     2342.07    123.83 o
  -8   1   4     1648.20     2052.75    269.93 o
  -7   1   4      721.20     1897.73    125.17 o
  -6   1   4      240.61      294.16     29.27 o
  -5   1   4      348.18      399.27     24.43 o
  -4   1   4     1613.18     1693.45     43.04 o
  -3   1   4      658.70      668.99     21.44 o
  -2   1   4      172.74      162.81     12.61 o
  -1   1   4     2563.75     2509.61     65.62 o
   0   1   4     5397.78     5280.08    147.83 o
   1   1   4     3891.25     3856.74     95.46 o
   2   1   4     7566.74     7240.05    154.25 o
   3   1   4    18365.94    17817.11    423.45 o
   4   1   4    13719.52    13299.68    327.08 o
   5   1   4     5874.44     5534.64    156.78 o
   6   1   4     4785.23     4525.56    186.09 o
   7   1   4     1963.32     1955.18    115.32 o
   8   1   4     1435.47     1307.59    103.41 o
   9   1   4      832.91      947.30     96.41 o
 -11   2   4      661.68      748.81    104.76 o
 -10   2   4     1049.26     1080.22     93.88 o
  -9   2   4     1473.53     1411.52    111.84 o
  -8   2   4     1975.83     2383.97    176.79 o
  -7   2   4     4419.86     4395.80    134.77 o
  -6   2   4     7335.18     7283.31    158.26 o
  -5   2   4     5378.08     5153.07    124.14 o
  -4   2   4    18074.27    18013.53    378.49 o
  -3   2   4     3845.24     3638.99     73.87 o
  -2   2   4    11511.26    11255.63    250.88 o
  -1   2   4     5883.69     5729.49    145.29 o
   0   2   4     6942.60     6978.99    153.02 o
   1   2   4      836.79      770.03     31.91 o
   2   2   4      782.91      698.67     31.33 o
   3   2   4       67.12       78.52     14.04 o
   4   2   4     1115.64     1140.38     58.73 o
   5   2   4      256.21      271.38     29.20 o
   6   2   4      353.15      335.05     48.96 o
   7   2   4     2133.77     2121.41    119.63 o
   8   2   4      661.34      614.12    106.88 o
   9   2   4      997.26     1075.58    149.12 o
 -10   3   4      300.78      429.60     68.84 o
  -9   3   4      817.94      791.52     71.20 o
  -8   3   4     1801.53     1782.45     95.50 o
  -7   3   4     1459.93     1392.18    149.24 o
  -6   3   4      117.28       96.46     30.79 o
  -5   3   4       83.52       64.18     21.04 o
  -4   3   4      831.33      833.06     42.86 o
  -3   3   4     4474.23     4459.50     99.06 o
  -2   3   4     1918.93     1866.89     52.75 o
  -1   3   4     8323.68     8332.06    178.64 o
   0   3   4    14634.82    14670.80    307.13 o
   1   3   4     6233.04     6223.92    165.83 o
   2   3   4     9430.27     9425.79    245.56 o
   3   3   4    15853.77    15407.23    341.20 o
   4   3   4    10675.22    10716.74    246.21 o
   5   3   4     6917.90     6598.92    180.06 o
   6   3   4     6106.26     5796.28    233.78 o
   7   3   4     2778.71     2585.14    134.90 o
   8   3   4      794.69      774.11     82.68 o
   9   3   4      932.99      868.35     94.21 o
 -10   4   4      986.45     1016.65    105.04 o
  -9   4   4      599.17      635.62     79.81 o
  -8   4   4     3049.95     3259.24    164.73 o
  -7   4   4     9670.50     9930.96    278.01 o
  -6   4   4    11982.07    12053.42    323.06 o
  -5   4   4     4701.11     4431.07    138.30 o
  -4   4   4     8033.09     7774.00    213.50 o
  -3   4   4     6716.23     6507.77    180.12 o
  -2   4   4     1547.47     1410.84     49.54 o
  -1   4   4     4779.67     4609.50    118.97 o
   0   4   4    10822.32    11224.70    244.24 o
   1   4   4     3081.59     3384.03    115.92 o
   2   4   4     2043.60     2049.07     65.41 o
   3   4   4      259.73      279.55     24.19 o
   4   4   4      119.91      134.37     18.66 o
   5   4   4      444.42      433.33     42.99 o
   6   4   4       42.51       73.87     31.70 o
   7   4   4     1500.25     1587.05    105.34 o
   8   4   4     2089.15     2039.30    128.64 o
   9   4   4     1317.37     1401.09    115.65 o
 -10   5   4      829.32      798.13     98.61 o
  -9   5   4      742.60      766.88     90.06 o
  -8   5   4     2802.45     3101.45    306.65 o
  -7   5   4      270.64      348.58     86.35 o
  -6   5   4        6.65       49.40     26.00 o
  -5   5   4        4.09       -1.53     14.78 o
  -4   5   4      102.43       82.50     20.12 o
  -3   5   4     4641.11     4299.38    130.44 o
  -2   5   4      678.15      605.54     33.04 o
  -1   5   4     2493.75     2259.87     71.01 o
   0   5   4    11952.14    11391.79    293.34 o
   1   5   4    10006.91     9687.00    225.25 o
   2   5   4     6886.23     6854.75    165.87 o
   3   5   4    10385.02    10255.95    258.44 o
   4   5   4     7099.05     6817.30    191.63 o
   5   5   4     2581.55     2629.45    109.18 o
   6   5   4     3527.38     3475.76    158.45 o
   7   5   4     1336.56     1353.62     99.81 o
   8   5   4      196.06      135.11     50.96 o
 -10   6   4     1007.60     1110.94    117.51 o
  -9   6   4     1048.17     1126.69    110.11 o
  -8   6   4     1142.94     1273.09    197.79 o
  -7   6   4     3765.45     4152.47    149.26 o
  -6   6   4     5326.27     5226.01    208.93 o
  -5   6   4     4165.36     4242.17    139.60 o
  -4   6   4     6993.72     6733.47    195.12 o
  -3   6   4     7041.75     6985.33    190.64 o
  -2   6   4     1232.66     1167.91     43.72 o
  -1   6   4     3921.96     3787.15    101.34 o
   0   6   4      852.47      868.73     41.60 o
   1   6   4      687.14      767.59     38.07 o
   2   6   4       12.91       17.00     12.36 o
   3   6   4      521.28      573.11     38.56 o
   4   6   4      553.95      609.31     52.17 o
   5   6   4      780.10      739.06     79.76 o
   6   6   4      264.26      288.94     42.87 o
   7   6   4     1090.19     1179.31     94.13 o
   8   6   4      822.01     1043.73     96.00 o
  -9   7   4      280.47      281.08     85.54 o
  -8   7   4      465.13      639.90    188.14 o
  -7   7   4      166.96      198.49     48.85 o
  -6   7   4      156.32      120.17     33.93 o
  -5   7   4      994.64     1036.50     82.06 o
  -4   7   4      176.24      173.61     36.89 o
  -3   7   4     4894.12     4857.47    129.98 o
  -2   7   4     2488.41     2457.67     72.93 o
  -1   7   4     3001.27     3014.45     89.36 o
   0   7   4     6624.56     6501.41    156.66 o
   1   7   4     7790.72     7746.13    230.93 o
   2   7   4     4314.28     4357.65    150.58 o
   3   7   4     3926.93     3693.54    211.91 o
   4   7   4     6076.80     5969.86    203.29 o
   5   7   4     1922.29     1867.80    128.86 o
   6   7   4     1775.71     1863.19    105.78 o
   7   7   4     1218.77     1199.68    118.36 o
  -8   8   4     1544.36     1523.47    159.30 o
  -7   8   4     2937.65     2994.41    205.56 o
  -6   8   4     3372.98     3217.33    181.33 o
  -5   8   4     3950.33     3871.29    152.42 o
  -4   8   4     3522.31     3446.51    157.41 o
  -3   8   4     3123.90     3086.05    120.62 o
  -2   8   4      237.01      261.88     35.84 o
  -1   8   4     3171.04     3199.45    106.40 o
   0   8   4     2617.64     2483.37     91.12 o
   1   8   4     1195.16     1164.25     81.94 o
   2   8   4      706.76      737.47     66.18 o
   3   8   4      871.28      921.50     75.71 o
   4   8   4      618.04      592.69     64.22 o
   5   8   4     2209.84     2085.38    106.48 o
   6   8   4     1617.18     1648.61     97.50 o
   7   8   4      981.04     1061.00    181.83 o
  -8   9   4      128.20      106.57     61.58 o
  -7   9   4      370.96      459.56     62.80 o
  -6   9   4        8.09       25.30     28.33 o
  -5   9   4      522.45      477.61     74.62 o
  -4   9   4      799.41      662.38     63.28 o
  -3   9   4     1881.98     1740.71    157.44 o
  -2   9   4     3813.21     3640.09    140.84 o
  -1   9   4     1354.94     1396.27     70.67 o
   0   9   4     4711.83     4564.72    163.42 o
   1   9   4     4975.52     4685.11    199.49 o
   2   9   4     3271.75     3574.10    167.80 o
   3   9   4     5077.56     5116.95    334.85 o
   4   9   4     5597.84     5920.62    243.82 o
   5   9   4     1635.48     1538.45    104.78 o
   6   9   4      626.46      652.83     73.38 o
  -7  10   4     1551.46     1640.01    108.70 o
  -6  10   4     2515.06     2565.23    128.30 o
  -5  10   4     2624.53     2525.96    195.88 o
  -4  10   4     3280.13     3145.47    133.91 o
  -3  10   4     3654.97     3570.49    168.48 o
  -2  10   4     2293.80     2054.27    108.50 o
  -1  10   4     1283.90     1120.38     86.56 o
   0  10   4     1241.90     1255.44     95.01 o
   1  10   4       69.28       83.14     54.24 o
   2  10   4        0.30      -19.59     30.19 o
   3  10   4      154.15      158.68     58.70 o
   4  10   4      169.52      126.74     45.35 o
   5  10   4      575.95      504.10     67.27 o
  -6  11   4      116.80       61.99     46.25 o
  -5  11   4      723.04      877.61    149.18 o
  -4  11   4      620.31      723.72    109.68 o
  -3  11   4     1415.52     1428.24    101.36 o
  -2  11   4     2321.53     2214.21    134.12 o
  -1  11   4      705.58      660.39     67.12 o
   0  11   4     1933.32     2023.56    117.81 o
   1  11   4     2926.62     3121.68    203.10 o
   2  11   4     2407.36     2590.38    204.64 o
   3  11   4     1430.53     1426.53    142.91 o
   4  11   4     2407.35     2494.80    147.55 o
  -4  12   4     1164.58     1059.12     94.25 o
  -3  12   4     1660.25     1501.60    105.81 o
  -2  12   4      979.23      939.97     85.71 o
  -1  12   4      272.65      190.59     46.23 o
   0  12   4      860.81      926.27     87.78 o
   1  12   4       35.81       23.54     37.71 o
   2  12   4        9.17       23.14     39.43 o
  -2 -13   5     2856.98     2969.85    169.17 o
  -1 -13   5     2893.92     3067.33    176.63 o
   0 -13   5     2731.27     2898.08    174.37 o
   1 -13   5      634.89      622.59     91.86 o
  -4 -12   5       43.74       78.46     49.77 o
  -3 -12   5        2.87       14.99     32.80 o
  -2 -12   5      222.00      158.02     46.95 o
  -1 -12   5      988.50     1209.44    118.58 o
   0 -12   5     1640.85     1524.20    117.75 o
   1 -12   5     2707.56     2822.11    157.43 o
   2 -12   5     1761.69     1865.00    131.62 o
   3 -12   5     2126.64     2273.74    147.50 o
   4 -12   5     2598.12     2583.55    235.02 o
  -6 -11   5     2768.03     3522.03    351.24 o
  -5 -11   5     1172.81     1226.67    159.85 o
  -4 -11   5     3218.86     3231.01    153.74 o
  -3 -11   5     3806.94     3774.99    177.83 o
  -2 -11   5     2492.73     2519.76    195.79 o
  -1 -11   5     1377.53     1365.40    207.26 o
   0 -11   5     3551.77     3658.14    173.03 o
   1 -11   5     1981.36     1924.24    106.73 o
   2 -11   5     1224.59     1207.68     98.29 o
   3 -11   5      980.20      982.30     95.44 o
   4 -11   5      129.25       77.70     46.52 o
   5 -11   5        2.89      -23.63     40.61 o
  -7 -10   5      933.46     1171.52    199.34 o
  -6 -10   5      520.10      732.34    153.50 o
  -5 -10   5       50.21      126.34     52.63 o
  -4 -10   5        8.51       -3.99     20.39 o
  -3 -10   5       10.62       49.54     24.96 o
  -2 -10   5      813.62      765.79     81.50 o
  -1 -10   5     1102.12     1050.00     81.15 o
   0 -10   5     1884.24     1709.97     92.63 o
   1 -10   5     3067.09     3006.49    130.22 o
   2 -10   5     2608.12     2604.02    121.78 o
   3 -10   5     2275.49     2220.39    112.39 o
   4 -10   5     2837.18     2798.16    152.32 o
   5 -10   5     2302.13     2184.13    192.54 o
   6 -10   5     2408.74     2208.35    269.01 o
  -6  -9   5     3242.03     3433.02    319.26 o
  -5  -9   5     2081.69     2095.23    128.57 o
  -4  -9   5     2160.09     2119.35    340.05 o
  -3  -9   5     6979.22     6980.05    216.04 o
  -2  -9   5     6391.61     6400.95    177.11 o
  -1  -9   5     4607.28     4293.97    164.83 o
   0  -9   5     4291.46     4139.46    152.28 o
   1  -9   5     2888.15     2703.37    117.40 o
   2  -9   5      460.86      441.09     48.43 o
   3  -9   5       88.10       89.52     27.45 o
   4  -9   5      283.80      213.01     36.27 o
   5  -9   5      186.03      205.79     41.47 o
   6  -9   5      114.79      117.06     40.20 o
   7  -9   5      145.58      169.61     56.79 o
  -8  -8   5      705.79      786.42     53.51 o
  -6  -8   5      600.36      549.52     97.01 o
  -5  -8   5      296.61      283.21     49.79 o
  -4  -8   5        1.96        1.22     32.77 o
  -3  -8   5      491.60      507.05     32.31 o
  -2  -8   5     1667.81     1676.07     57.82 o
  -1  -8   5     4601.74     4429.77    138.58 o
   0  -8   5     2367.65     2360.33     77.00 o
   1  -8   5     6893.62     6996.81    175.52 o
   2  -8   5     9699.25     9541.65    256.83 o
   3  -8   5     3092.56     2929.91    107.68 o
   4  -8   5     3950.44     3960.28    146.87 o
   5  -8   5     2778.73     2672.32    107.36 o
   6  -8   5     3091.45     3379.76    156.02 o
   7  -8   5     2380.83     2473.45    158.60 o
   8  -8   5     1569.07     1801.57    186.36 o
  -9  -7   5     1489.56     1561.68    134.31 o
  -8  -7   5     1737.87     1874.53     94.41 o
  -7  -7   5     1794.08     2058.70    106.40 o
  -6  -7   5     6013.53     5903.99    372.56 o
  -5  -7   5     6168.54     5481.32    343.25 o
  -4  -7   5     4899.59     4988.81    275.99 o
  -3  -7   5    12703.03    12635.75    294.74 o
  -2  -7   5     9287.50     9518.46    208.39 o
  -1  -7   5     6840.87     6919.33    175.10 o
   0  -7   5     1969.84     1933.57     59.57 o
   1  -7   5     4932.11     4701.79    114.69 o
   2  -7   5      182.88      182.97     23.88 o
   3  -7   5     1322.29     1350.62     58.95 o
   4  -7   5      656.65      605.49     45.23 o
   5  -7   5      243.09      260.00     35.52 o
   6  -7   5      300.42      264.09     41.04 o
   7  -7   5      258.00      265.01     80.35 o
   8  -7   5      986.17      878.62    107.63 o
  -9  -6   5     1432.31     1379.81     89.26 o
  -8  -6   5      462.27      484.49     62.89 o
  -7  -6   5      443.11      719.16     51.79 o
  -6  -6   5      437.61      424.90    104.73 o
  -5  -6   5      120.48      100.74     44.77 o
  -4  -6   5       16.50        6.44     18.13 o
  -3  -6   5      212.51      140.36     52.05 o
  -2  -6   5     1274.38     1292.60     60.00 o
  -1  -6   5     3014.57     3311.51     84.07 o
   0  -6   5     4125.56     4167.62     92.39 o
   1  -6   5     7762.95     7700.87    169.93 o
   2  -6   5     8085.89     7969.77    176.91 o
   3  -6   5     5519.30     5687.06    129.45 o
   4  -6   5     6360.44     6195.22    170.12 o
   5  -6   5     4007.23     3967.85    125.11 o
   6  -6   5     1804.04     1866.63     83.20 o
   7  -6   5     2434.43     2679.13    135.84 o
   8  -6   5     2085.78     2224.28    160.62 o
 -10  -5   5      321.79      217.86     49.38 o
  -9  -5   5     2483.95     2493.44    192.68 o
  -8  -5   5     2424.28     2527.56    132.06 o
  -7  -5   5      825.62     1357.59    116.19 o
  -6  -5   5     4539.07     4362.62    191.66 o
  -5  -5   5    14310.53    14080.29    298.74 o
  -4  -5   5     6892.00     6480.01    289.94 o
  -3  -5   5     8527.36     8469.28    266.08 o
  -2  -5   5    16356.57    16604.20    353.31 o
  -1  -5   5     3298.29     3347.84     83.51 o
   0  -5   5      710.95      656.88     24.55 o
   1  -5   5     1895.47     1697.35     65.04 o
   2  -5   5      363.16      373.42     25.54 o
   3  -5   5      259.16      272.47     23.21 o
   4  -5   5      791.47      781.68     42.29 o
   5  -5   5       97.65      143.40     23.52 o
   6  -5   5     1167.04     1090.15     56.69 o
   7  -5   5       89.92       54.58     31.55 o
   8  -5   5      652.81      638.98     78.32 o
   9  -5   5     1751.45     1708.02    149.06 o
 -10  -4   5      815.36      787.39     79.33 o
  -9  -4   5      405.77      379.06     70.20 o
  -8  -4   5       62.23       93.27     38.91 o
  -7  -4   5     1014.47     1586.38    195.43 o
  -6  -4   5     1190.90     1182.94     56.47 o
  -5  -4   5       19.29        8.89      9.09 o
  -4  -4   5      982.92      885.19     31.93 o
  -3  -4   5      559.47      539.04     25.88 o
  -2  -4   5     6543.12     6749.45    145.70 o
  -1  -4   5     9328.29     9366.64    180.23 o
   0  -4   5     7181.11     7325.13    136.99 o
   1  -4   5     4210.32     4030.47     87.55 o
   2  -4   5     7846.48     7747.06    173.86 o
   3  -4   5     5671.96     5460.49    144.83 o
   4  -4   5     7612.98     7425.62    191.22 o
   5  -4   5     7067.38     6748.86    181.21 o
   6  -4   5     2059.37     2177.31     88.65 o
   7  -4   5     2246.40     2317.91     98.57 o
   8  -4   5     1974.79     1879.88    107.63 o
   9  -4   5     1113.13     1030.67    110.89 o
 -10  -3   5      927.31      953.71     90.97 o
  -9  -3   5     2112.19     2269.91    111.11 o
  -8  -3   5     5557.76     5715.25    207.13 o
  -7  -3   5     2372.20     2537.54    105.32 o
  -6  -3   5     6862.08     6972.93    177.61 o
  -5  -3   5     9495.47     9132.15    222.27 o
  -4  -3   5     5898.28     5918.45    130.28 o
  -3  -3   5     7884.22     8000.17    172.57 o
  -2  -3   5    20604.39    20893.68    431.69 o
  -1  -3   5     9307.64     9762.63    159.10 o
   0  -3   5     5146.06     5479.67     99.76 o
   1  -3   5     4488.54     4464.38     88.58 o
   2  -3   5     1180.76     1212.95     42.42 o
   3  -3   5     1183.73     1276.87     50.09 o
   4  -3   5      982.24      936.55     45.05 o
   5  -3   5     1085.10      995.28     48.74 o
   6  -3   5     2074.58     1975.98     91.01 o
   7  -3   5     1197.87     1292.70    136.01 o
   8  -3   5     1535.19     1543.57    103.06 o
   9  -3   5     2971.26     3101.07    156.14 o
 -11  -2   5     1240.37     1120.80    110.03 o
 -10  -2   5      689.79      684.83    131.55 o
  -9  -2   5     1792.80     1744.77     96.76 o
  -8  -2   5      199.88      160.43     53.83 o
  -7  -2   5       75.70       84.75     37.84 o
  -6  -2   5     1609.32     1698.50     68.01 o
  -5  -2   5       10.64        7.73      8.38 o
  -4  -2   5     1207.05     1272.62     35.12 o
  -3  -2   5     1768.93     1805.66     46.99 o
  -2  -2   5     8010.70     8434.70    164.76 o
  -1  -2   5    10689.28    11054.34    182.91 o
   0  -2   5    17565.05    18528.20    290.61 o
   1  -2   5    11363.61    11384.07    208.96 o
   2  -2   5    19798.15    19352.92    367.99 o
   3  -2   5     7803.63     7500.56    183.64 o
   4  -2   5     6024.17     5972.89    174.36 o
   5  -2   5     9894.63     9422.56    261.02 o
   6  -2   5     3283.01     3101.66    185.56 o
   7  -2   5     1848.13     1636.84    111.38 o
   8  -2   5     1174.37     1131.13    102.42 o
   9  -2   5      859.88      966.29    104.86 o
 -11  -1   5      599.21      485.13     82.10 o
 -10  -1   5     1068.80     1149.75    132.65 o
  -9  -1   5     1495.61     1403.05    126.33 o
  -8  -1   5     6104.24     6133.66    230.14 o
  -7  -1   5     5782.92     5781.84    206.33 o
  -6  -1   5     7727.86     7765.25    181.95 o
  -5  -1   5    13194.15    13194.52    284.15 o
  -4  -1   5    14152.68    14142.91    234.60 o
  -3  -1   5    10319.09    10760.83    196.01 o
  -2  -1   5    19149.84    20115.94    401.60 o
  -1  -1   5     5927.90     6295.21    130.90 o
   0  -1   5     1701.11     1719.11     39.67 o
   1  -1   5     1083.32     1033.96     29.47 o
   2  -1   5      997.66      976.34     37.58 o
   3  -1   5      507.02      573.40     40.51 o
   4  -1   5      440.15      413.92     38.29 o
   5  -1   5      104.67      131.86     30.60 o
   6  -1   5     1978.87     1895.83     92.31 o
   7  -1   5     2469.05     2615.89    140.16 o
   8  -1   5     1083.55     1244.25    104.08 o
   9  -1   5     1958.44     1787.83    133.47 o
 -11   0   5      446.96      444.41    123.09 o
 -10   0   5     1362.76     1416.70     99.20 o
  -9   0   5     2016.86     1971.26    160.50 o
  -8   0   5      557.28      496.22     90.08 o
  -7   0   5      133.95      148.17     50.10 o
  -6   0   5      380.76      404.89     34.19 o
  -5   0   5       22.93       43.72     10.78 o
  -4   0   5      396.37      315.07     17.79 o
  -3   0   5     1222.08     1167.95     33.60 o
  -2   0   5     9017.29     9645.28    213.46 o
  -1   0   5    23698.78    24258.07    484.50 o
   0   0   5     2766.79     2684.11     67.06 o
   1   0   5     9346.45     9426.90    211.85 o
   2   0   5    10480.03     9772.59    222.18 o
   3   0   5     1332.36     1089.28     49.96 o
   4   0   5      627.13      636.51     45.16 o
   5   0   5    10782.92    10199.68    266.21 o
   6   0   5     7421.42     7203.25    230.56 o
   7   0   5     1722.41     1654.13    111.93 o
   8   0   5     1881.22     1846.21    125.66 o
   9   0   5     1069.15      899.12    113.58 o
 -11   1   5     1014.22     1008.24    104.19 o
 -10   1   5     1639.40     1853.91    116.62 o
  -9   1   5     1640.96     1764.04    104.67 o
  -8   1   5     3632.30     4039.45    170.88 o
  -7   1   5     6231.24     6297.41    200.86 o
  -6   1   5     2970.14     2875.40     77.75 o
  -5   1   5     7968.21     7888.15    171.99 o
  -4   1   5     8574.54     8547.49    166.23 o
  -3   1   5     8658.37     8717.83    176.46 o
  -2   1   5     3504.23     3332.67     86.03 o
  -1   1   5    11764.86    11676.79    279.62 o
   0   1   5     2507.87     2580.30     77.26 o
   1   1   5     1124.75     1076.69     39.67 o
   2   1   5       90.96       75.26     12.44 o
   3   1   5      500.55      476.14     33.30 o
   4   1   5      593.89      511.14     37.07 o
   5   1   5      468.06      479.06     38.07 o
   6   1   5     3884.99     3461.10    158.14 o
   7   1   5     2554.70     2405.22    166.79 o
   8   1   5     1497.48     1486.13    113.57 o
   9   1   5     1255.53     1243.50    113.74 o
 -11   2   5      491.61      532.93     88.08 o
 -10   2   5      559.78      505.74     99.61 o
  -9   2   5      525.17      463.98    106.47 o
  -8   2   5      899.66      984.98     74.18 o
  -7   2   5      483.51      650.01    123.65 o
  -6   2   5       73.75       99.93     24.96 o
  -5   2   5      159.34      165.18     20.05 o
  -4   2   5     1744.17     1777.20     66.77 o
  -3   2   5     2713.07     2594.62     64.05 o
  -2   2   5     9901.96    10020.13    212.51 o
  -1   2   5    14054.21    13678.85    331.05 o
   0   2   5    10972.70    10336.64    252.07 o
   1   2   5     4813.68     4938.49    137.22 o
   2   2   5    14348.80    14220.07    315.71 o
   3   2   5    12771.24    12261.18    277.62 o
   4   2   5     4809.73     4658.50    136.13 o
   5   2   5     7250.06     6891.66    217.85 o
   6   2   5     4655.78     4372.37    187.23 o
   7   2   5     1456.96     1374.48    129.80 o
   8   2   5     1137.13     1203.70    103.74 o
   9   2   5      291.72      250.38     92.05 o
 -10   3   5     2138.51     2204.32    164.09 o
  -9   3   5     2025.81     1986.07    126.40 o
  -8   3   5     2713.16     2921.57    146.30 o
  -7   3   5     5996.97     5824.12    177.10 o
  -6   3   5     3982.86     4095.06    131.75 o
  -5   3   5    13204.00    12994.45    337.82 o
  -4   3   5     9161.15     8992.63    219.75 o
  -3   3   5    10852.17    10600.62    247.71 o
  -2   3   5     4918.34     4761.98    112.26 o
  -1   3   5     7183.36     7496.44    180.43 o
   0   3   5      456.98      455.47     30.03 o
   1   3   5      166.93      177.80     30.67 o
   2   3   5      155.57      158.58     19.14 o
   3   3   5      410.70      389.07     32.23 o
   4   3   5     1380.79     1268.69     59.97 o
   5   3   5       23.40       -4.07     20.28 o
   6   3   5     1661.66     1749.15    129.81 o
   7   3   5     2467.15     2587.83    140.58 o
   8   3   5     1953.94     1981.44    164.77 o
   9   3   5     1467.84     1420.18    121.06 o
 -10   4   5      458.52      310.87     78.09 o
  -9   4   5      235.19      179.34     50.79 o
  -8   4   5     1721.39     1851.75    245.18 o
  -7   4   5      706.26      788.53     77.21 o
  -6   4   5      416.54      503.65     62.94 o
  -5   4   5      673.69      661.59     45.15 o
  -4   4   5     3006.23     2937.55     99.99 o
  -3   4   5     2238.31     1959.37     72.69 o
  -2   4   5     3557.63     3667.92     96.65 o
  -1   4   5     6751.79     6214.50    155.56 o
   0   4   5     6440.37     6118.09    153.38 o
   1   4   5     4564.57     4373.68    128.40 o
   2   4   5    11864.25    11063.47    315.48 o
   3   4   5    14417.25    14209.13    321.97 o
   4   4   5     6666.26     6564.58    166.16 o
   5   4   5     3097.69     3110.23    121.19 o
   6   4   5     4041.23     3920.48    195.53 o
   7   4   5     1092.30     1048.52     91.78 o
   8   4   5      912.52      766.94     87.16 o
 -10   5   5     1501.54     1615.68    267.03 o
  -9   5   5     1252.76     1389.51    115.73 o
  -8   5   5     1988.64     1974.33    112.26 o
  -7   5   5     4984.54     4972.50    165.44 o
  -6   5   5     6043.17     6036.52    185.89 o
  -5   5   5     5068.14     5022.05    157.25 o
  -4   5   5     9117.40     8816.65    241.93 o
  -3   5   5     4953.94     4603.44    139.63 o
  -2   5   5     3885.71     3906.03    135.54 o
  -1   5   5      833.84      737.20     49.23 o
   0   5   5      614.15      716.58     38.21 o
   1   5   5       78.48       86.22     17.87 o
   2   5   5        6.03       17.29     14.53 o
   3   5   5      544.41      542.85     37.58 o
   4   5   5     1241.94     1341.52     75.30 o
   5   5   5      273.17      298.43     46.17 o
   6   5   5      445.57      450.68     60.50 o
   7   5   5     1456.18     1312.10    101.88 o
   8   5   5     1584.35     1446.36    114.26 o
  -9   6   5       21.11       60.36     48.42 o
  -8   6   5      220.02      189.66     46.46 o
  -7   6   5       49.41       77.56     30.27 o
  -6   6   5      831.22      844.06     58.85 o
  -5   6   5       37.92       57.50     22.43 o
  -4   6   5     1120.32     1181.07     62.39 o
  -3   6   5     3185.91     3085.61    100.34 o
  -2   6   5     4033.07     3941.81    107.89 o
  -1   6   5     5696.34     5838.92    153.88 o
   0   6   5    12337.75    12307.04    321.55 o
   1   6   5     6416.69     6395.24    162.58 o
   2   6   5     3033.13     3011.11     90.16 o
   3   6   5     7657.89     7808.90    243.12 o
   4   6   5     3050.48     3168.61    127.61 o
   5   6   5     1988.31     2051.05    101.55 o
   6   6   5     2019.05     2049.60    120.64 o
   7   6   5      885.00      831.81     85.69 o
   8   6   5       78.08       48.22     51.95 o
  -9   7   5     1968.14     2145.35    235.32 o
  -8   7   5     1964.52     2009.04    122.04 o
  -7   7   5     3994.47     4109.49    159.02 o
  -6   7   5     3833.50     3824.74    146.95 o
  -5   7   5     2120.28     2082.22     93.04 o
  -4   7   5     3063.81     2916.81    103.33 o
  -3   7   5     1341.66     1362.07     59.23 o
  -2   7   5     1852.18     1858.70     66.46 o
  -1   7   5       88.78       98.73     19.53 o
   0   7   5     1444.30     1545.52     61.75 o
   1   7   5        6.43       14.45     17.60 o
   2   7   5      277.41      311.23     44.45 o
   3   7   5      213.43      208.47     42.10 o
   4   7   5      910.54      956.26     85.39 o
   5   7   5     1180.07     1220.67     80.88 o
   6   7   5     1073.83     1050.26     89.35 o
   7   7   5     1567.46     1728.78    134.99 o
  -8   8   5       21.91       24.17     46.26 o
  -7   8   5       14.28       16.43     31.60 o
  -6   8   5      580.23      564.52     63.52 o
  -5   8   5      156.31      178.36     36.01 o
  -4   8   5     1103.71     1109.52     72.00 o
  -3   8   5     4447.65     4189.07    149.66 o
  -2   8   5     4465.42     4078.14    143.34 o
  -1   8   5     3929.14     3779.12    121.40 o
   0   8   5     6223.10     6205.44    193.05 o
   1   8   5     6992.36     6901.50    266.78 o
   2   8   5     2530.63     2492.42    131.27 o
   3   8   5     5253.44     5183.44    340.56 o
   4   8   5     4777.82     4913.84    213.59 o
   5   8   5     3312.96     3170.06    139.62 o
   6   8   5     1509.42     1473.46    106.95 o
  -8   9   5     1051.11     1384.93    130.43 o
  -7   9   5     2276.59     2597.51    182.87 o
  -6   9   5     2802.74     2508.40    154.42 o
  -5   9   5     1912.52     1852.64    119.56 o
  -4   9   5     4394.59     4266.51    212.60 o
  -3   9   5     2909.45     2758.86    118.05 o
  -2   9   5      727.65      735.32     58.00 o
  -1   9   5      897.21      749.11     84.51 o
   0   9   5      456.07      424.48     72.45 o
   1   9   5       15.11        3.63     29.11 o
   2   9   5       25.75       42.34     33.88 o
   3   9   5      129.59       74.95     37.17 o
   4   9   5      523.23      525.95     61.00 o
   5   9   5     2049.61     2217.91    118.94 o
   6   9   5      930.69     1143.10    187.35 o
  -7  10   5        5.70       28.18     39.56 o
  -6  10   5      252.00      216.99     46.28 o
  -5  10   5      839.43      902.97     76.47 o
  -4  10   5      579.91      666.02     75.72 o
  -3  10   5     2543.10     2695.47    142.63 o
  -2  10   5     2469.85     2484.60    125.92 o
  -1  10   5     2820.15     2874.26    129.66 o
   0  10   5     4119.60     4042.40    170.19 o
   1  10   5     4797.70     4831.60    200.41 o
   2  10   5     2175.20     2045.12    129.37 o
   3  10   5     1838.92     1896.19    163.27 o
   4  10   5     1904.13     2007.34    163.46 o
  -5  11   5     1078.69     1048.43    101.50 o
  -4  11   5     1216.67     1020.36     96.18 o
  -3  11   5     1442.56     1310.74    179.95 o
  -2  11   5      196.00       77.57     36.95 o
  -1  11   5      306.86      219.57     45.49 o
   0  11   5      144.03       67.60     37.24 o
   1  11   5        6.43       46.95     37.87 o
   2  11   5      270.16      271.81     53.54 o
   3  11   5       11.26       21.70     43.80 o
  -3  12   5     1112.12     1008.10     90.61 o
  -2  12   5     2286.82     2328.44    132.99 o
  -1  12   5     1582.49     1611.62    115.68 o
   0  12   5     1607.16     1645.27    116.76 o
   1  12   5     3399.58     3859.14    182.16 o
  -2 -13   6      232.77      -33.05     82.61 o
  -1 -13   6      421.38      312.31     93.09 o
   0 -13   6     2471.19     2445.66    160.00 o
   1 -13   6     3385.57     3755.21    198.01 o
  -4 -12   6     2706.81     2857.60    149.84 o
  -3 -12   6     2671.02     2703.84    176.02 o
  -2 -12   6      798.11      855.30     99.96 o
  -1 -12   6     2844.72     2700.09    330.67 o
   0 -12   6     1791.59     1744.64    126.14 o
   1 -12   6      424.76      301.52     52.45 o
   2 -12   6      755.27      740.63    112.55 o
   3 -12   6      357.24      262.08     64.31 o
  -6 -11   6      125.01      204.67    100.74 o
  -5 -11   6        0.33       14.25     63.57 o
  -4 -11   6        7.37       12.03     27.41 o
  -3 -11   6      254.29      303.51     48.21 o
  -2 -11   6      835.68      776.83     72.58 o
  -1 -11   6      544.61      472.55     63.10 o
   0 -11   6     2592.91     2398.49    120.45 o
   1 -11   6     2585.37     2319.81    119.09 o
   2 -11   6     1852.82     1791.80    107.41 o
   3 -11   6     3371.73     3307.15    191.94 o
   4 -11   6     3435.49     3359.82    220.48 o
   5 -11   6     1533.25     1487.59    122.04 o
  -7 -10   6     1951.24     2351.04    272.36 o
  -6 -10   6     2095.61     2305.74    255.30 o
  -5 -10   6     2146.32     2387.58    199.76 o
  -4 -10   6     3311.55     3269.42    147.16 o
  -3 -10   6     4373.49     4539.44    194.35 o
  -2 -10   6     1584.50     1498.81     95.66 o
  -1 -10   6     2545.24     2471.74    145.62 o
   0 -10   6     2607.00     2533.87    124.03 o
   1 -10   6      644.14      655.29     62.40 o
   2 -10   6       95.19       95.54     33.75 o
   3 -10   6      255.84      238.53     46.36 o
   4 -10   6      143.24      212.41     54.19 o
   5 -10   6      328.78      255.28     58.91 o
   6 -10   6       50.14       40.32     55.46 o
  -7  -9   6      921.87     1295.18    187.61 o
  -5  -9   6       19.36       49.72     48.72 o
  -4  -9   6      649.14      530.47     43.24 o
  -3  -9   6     1467.43     1504.31     91.78 o
  -2  -9   6     1464.54     1436.89     80.36 o
  -1  -9   6     1572.31     1548.29     86.71 o
   0  -9   6     5630.86     5324.58    184.76 o
   1  -9   6     6255.23     6197.61    209.09 o
   2  -9   6     4916.81     4830.17    175.50 o
   3  -9   6     6554.54     6452.86    196.17 o
   4  -9   6     6015.71     5858.45    185.04 o
   5  -9   6     1441.95     1531.05     94.80 o
   6  -9   6      758.57      829.67     88.00 o
   7  -9   6     1439.27     1543.00    157.79 o
  -8  -8   6     2131.01     2224.72    145.51 o
  -6  -8   6     5094.96     4724.47    382.69 o
  -5  -8   6     2793.63     2675.19    155.20 o
  -4  -8   6     4164.14     4074.68    288.62 o
  -3  -8   6     5528.00     5774.15    167.86 o
  -2  -8   6     5004.36     4826.33    147.64 o
  -1  -8   6     1524.12     1403.21     64.33 o
   0  -8   6     6084.00     5719.25    213.02 o
   1  -8   6      826.36      833.19     53.13 o
   2  -8   6      680.97      666.80     53.79 o
   3  -8   6       49.04       41.34     23.36 o
   4  -8   6      596.83      563.92     50.32 o
   5  -8   6     1249.08     1279.54     74.47 o
   6  -8   6      157.85      100.62     45.72 o
   7  -8   6      374.13      391.27     72.01 o
  -9  -7   6      885.24      892.77     98.07 o
  -8  -7   6      380.90      527.13     62.89 o
  -6  -7   6        2.50       26.12     38.38 o
  -5  -7   6       11.36       38.73     29.85 o
  -4  -7   6     1287.85     1172.83     95.21 o
  -3  -7   6     1070.81     1066.94     40.29 o
  -2  -7   6     4596.48     4597.65    123.67 o
  -1  -7   6     4021.27     4119.25    109.47 o
   0  -7   6     5507.23     5682.41    145.65 o
   1  -7   6    10142.63    10370.65    296.31 o
   2  -7   6     5054.07     5302.08    143.11 o
   3  -7   6     5777.85     5616.82    152.79 o
   4  -7   6     3287.10     3261.81    117.77 o
   5  -7   6     4506.90     4495.47    156.59 o
   6  -7   6     2690.96     2811.83    139.43 o
   7  -7   6     1943.87     2130.60    127.40 o
   8  -7   6      747.13      760.39    104.05 o
  -9  -6   6     1895.67     1661.88    142.31 o
  -8  -6   6     2265.22     2210.88    109.67 o
  -7  -6   6     4387.81     4286.81    149.94 o
  -6  -6   6     6224.02     6448.63    203.90 o
  -5  -6   6     4042.85     4026.14    195.10 o
  -4  -6   6     5351.40     5359.87    186.12 o
  -3  -6   6     7627.26     7538.59    183.32 o
  -2  -6   6     7860.15     7519.02    169.12 o
  -1  -6   6     1068.15     1015.34     42.92 o
   0  -6   6     6133.19     6077.62    137.07 o
   1  -6   6      932.22      883.55     50.96 o
   2  -6   6       25.72       35.55     14.42 o
   3  -6   6      154.41      191.78     24.97 o
   4  -6   6        6.65       13.06     17.75 o
   5  -6   6     1476.74     1563.41     73.23 o
   6  -6   6      550.18      574.32     56.77 o
   7  -6   6      384.03      387.81     58.97 o
   8  -6   6     1134.38     1304.90    129.24 o
 -10  -5   6     1215.40     1246.33     94.97 o
  -9  -5   6      889.81      867.78     72.63 o
  -8  -5   6       69.49       65.56     34.64 o
  -7  -5   6       16.82       45.66     18.30 o
  -6  -5   6        0.00       22.72     11.80 o
  -5  -5   6      127.37      135.42     14.80 o
  -4  -5   6      521.70      527.62     33.81 o
  -3  -5   6     3979.72     3842.92    107.23 o
  -2  -5   6     5809.37     5624.93    129.09 o
  -1  -5   6     4703.98     4668.78    104.17 o
   0  -5   6     4747.99     4842.71     98.84 o
   1  -5   6     8933.06     9190.24    198.07 o
   2  -5   6     5908.90     5763.56    124.17 o
   3  -5   6     4370.88     4254.13    113.01 o
   4  -5   6     5924.98     5940.36    150.79 o
   5  -5   6     4858.76     4845.24    132.96 o
   6  -5   6     1963.00     1821.86     85.44 o
   7  -5   6     1809.22     1844.24    103.88 o
   8  -5   6      534.79      530.66     74.13 o
 -10  -4   6      751.74      703.38     75.19 o
  -9  -4   6     2617.71     2506.59    137.09 o
  -8  -4   6     3370.75     3499.42    137.34 o
  -7  -4   6     1710.75     1712.94     77.25 o
  -6  -4   6     2923.80     2885.38     91.43 o
  -5  -4   6     8339.92     8303.96    191.10 o
  -4  -4   6     5751.79     5789.09    138.41 o
  -3  -4   6     9788.55     9800.83    224.22 o
  -2  -4   6     9977.00     9891.39    199.41 o
  -1  -4   6     5711.17     6116.06    115.99 o
   0  -4   6      357.13      334.15     18.20 o
   1  -4   6      697.83      678.25     30.78 o
   2  -4   6      240.88      261.95     22.83 o
   3  -4   6        1.11       19.68     13.40 o
   4  -4   6       93.77       67.34     20.67 o
   5  -4   6     1149.37     1101.07     55.25 o
   6  -4   6     2774.61     2861.75    116.96 o
   7  -4   6     1247.00     1260.00     85.33 o
   8  -4   6     1554.38     1618.97    110.00 o
   9  -4   6     1419.15     1423.63    113.09 o
 -10  -3   6     1296.55     1258.80    102.50 o
  -9  -3   6      388.21      456.84     50.03 o
  -8  -3   6       18.82       37.31     37.84 o
  -7  -3   6       12.98        1.60     24.52 o
  -6  -3   6       50.37       46.66     15.73 o
  -5  -3   6     1818.34     1761.03     52.96 o
  -4  -3   6     1353.51     1254.61     41.63 o
  -3  -3   6     1851.68     1890.09     52.07 o
  -2  -3   6     6985.34     7240.59    162.86 o
  -1  -3   6    12235.05    12569.92    234.81 o
   0  -3   6     5422.63     5291.09    121.81 o
   1  -3   6    21187.60    21182.89    411.64 o
   2  -3   6    17712.61    16890.53    352.95 o
   3  -3   6    11467.02    11063.15    263.96 o
   4  -3   6     9266.37     8665.92    216.59 o
   5  -3   6     3242.40     2941.57    111.09 o
   6  -3   6     1977.80     2009.97    104.36 o
   7  -3   6      788.11      850.77     86.75 o
   8  -3   6     1622.47     1644.39    161.28 o
   9  -3   6       24.16       39.52     43.17 o
 -11  -2   6     1332.18     1527.97    208.93 o
 -10  -2   6      624.39      708.43     81.20 o
  -9  -2   6     2689.69     2560.47    120.71 o
  -8  -2   6     4359.70     4201.57    162.48 o
  -7  -2   6     6688.66     6373.00    219.97 o
  -6  -2   6     8928.47     8887.42    260.53 o
  -5  -2   6    16791.36    16722.18    309.82 o
  -4  -2   6    10392.75    10651.63    301.83 o
  -3  -2   6     7251.67     7371.22    159.20 o
  -2  -2   6    12386.10    12596.37    272.81 o
  -1  -2   6     2959.35     3186.11     83.89 o
   0  -2   6      157.90      207.72     14.33 o
   1  -2   6     4892.27     5058.58    104.85 o
   2  -2   6      188.21      263.70     24.08 o
   3  -2   6        5.91        4.65     12.79 o
   4  -2   6      274.19      246.04     31.22 o
   5  -2   6      158.80       91.04     26.51 o
   6  -2   6     3277.81     2986.83    125.14 o
   7  -2   6     1692.08     1425.35    106.70 o
   8  -2   6     2075.67     2007.77    136.18 o
   9  -2   6     2681.96     2387.98    160.59 o
 -11  -1   6      534.51      492.00     83.51 o
 -10  -1   6      426.91      432.50     58.00 o
  -9  -1   6      742.97      687.94     62.48 o
  -8  -1   6       35.53       -3.20     33.05 o
  -7  -1   6      120.65      124.19     45.30 o
  -6  -1   6       18.70       50.70     14.12 o
  -5  -1   6     1293.18     1366.88     35.69 o
  -4  -1   6     3342.47     3447.76     74.05 o
  -3  -1   6     1650.82     1567.69     43.60 o
  -2  -1   6     7374.07     7512.70    199.14 o
  -1  -1   6    17127.13    17417.21    334.14 o
   0  -1   6     8976.85     9105.77    194.05 o
   1  -1   6     7624.68     7519.18    152.26 o
   2  -1   6    10811.09    10356.11    292.64 o
   3  -1   6     5369.18     5221.54    166.83 o
   4  -1   6     5612.80     5432.33    177.07 o
   5  -1   6     2114.58     2045.76     99.01 o
   6  -1   6     2193.03     2151.54    108.63 o
   7  -1   6     1553.47     1444.42    107.99 o
   8  -1   6     1455.22     1367.86    114.34 o
   9  -1   6       57.43       55.44     49.32 o
 -11   0   6     1493.29     1655.60    139.63 o
 -10   0   6      962.33      930.38     80.36 o
  -9   0   6     1806.06     1795.60    108.06 o
  -8   0   6     5650.77     5228.77    199.35 o
  -7   0   6     4645.97     4551.87    152.91 o
  -6   0   6     7208.82     7280.53    159.06 o
  -5   0   6     7454.94     7594.61    150.81 o
  -4   0   6     2409.40     2263.94     66.65 o
  -3   0   6     2068.05     2046.83     59.49 o
  -2   0   6    12975.47    13203.89    322.87 o
  -1   0   6     6495.01     6720.37    159.92 o
   0   0   6      208.79      223.12     17.84 o
   1   0   6     1085.17     1049.09     42.11 o
   2   0   6       56.18       34.68     17.06 o
   3   0   6     4682.72     4658.97    135.73 o
   4   0   6      852.75      850.00     55.33 o
   5   0   6      240.09      148.53     31.67 o
   6   0   6     1341.24     1274.83     93.70 o
   7   0   6     2312.08     2111.75    177.26 o
   8   0   6     1906.18     1820.41    210.98 o
   9   0   6     2672.89     2542.96    279.28 o
 -11   1   6      282.45      237.85    136.71 o
 -10   1   6       47.72       22.88     36.17 o
  -9   1   6      521.71      569.09     61.64 o
  -8   1   6        2.95       15.36     21.51 o
  -7   1   6       75.79       65.14     43.71 o
  -6   1   6       39.26       48.60     14.59 o
  -5   1   6      812.66      823.13     32.18 o
  -4   1   6     5664.38     5503.13    119.78 o
  -3   1   6     4055.04     4261.04     95.42 o
  -2   1   6     7895.54     7797.93    220.62 o
  -1   1   6    19480.19    18648.18    410.14 o
   0   1   6     8835.38     8690.24    218.63 o
   1   1   6     5571.40     5599.09    139.43 o
   2   1   6    13400.22    12989.48    320.62 o
   3   1   6     5670.04     5457.96    154.20 o
   4   1   6     3458.72     3233.58    111.87 o
   5   1   6     5753.75     5579.81    185.79 o
   6   1   6     2686.37     2586.53    134.08 o
   7   1   6      405.74      374.80     60.47 o
   8   1   6      437.07      418.16     69.32 o
   9   1   6      357.01      336.08     71.62 o
 -11   2   6     1523.89     1537.92    142.46 o
 -10   2   6     1920.74     2104.53    157.73 o
  -9   2   6     2443.58     2339.73    153.39 o
  -8   2   6     4727.44     4549.85    229.94 o
  -7   2   6     4092.77     3986.80    148.59 o
  -6   2   6     7964.68     7921.39    198.16 o
  -5   2   6     6959.42     6942.03    152.63 o
  -4   2   6     9108.43     9154.26    204.24 o
  -3   2   6     1159.12     1124.83     43.69 o
  -2   2   6     6461.40     6401.71    187.98 o
  -1   2   6     2764.39     2746.88     78.75 o
   0   2   6      404.79      471.29     35.03 o
   1   2   6      107.52      104.62     17.79 o
   2   2   6        9.81       26.42     11.72 o
   3   2   6     1107.08      993.33     44.00 o
   4   2   6     1229.85     1197.09     89.33 o
   5   2   6     3469.63     3431.87    154.89 o
   6   2   6     3289.76     3384.18    160.28 o
   7   2   6     3841.11     3759.36    180.48 o
   8   2   6     1352.01     1367.99    156.86 o
   9   2   6     2786.34     3127.25    182.20 o
 -10   3   6       44.70      -17.62     81.55 o
  -9   3   6     1174.44     1190.85    114.18 o
  -8   3   6        7.70       21.39     28.87 o
  -7   3   6      489.50      566.71     52.82 o
  -6   3   6       17.92       47.07     18.17 o
  -5   3   6      491.09      546.64     40.62 o
  -4   3   6     7489.26     7370.07    186.10 o
  -3   3   6     7998.73     7989.75    215.69 o
  -2   3   6     2102.99     1959.99     77.84 o
  -1   3   6    18153.25    17870.53    440.45 o
   0   3   6     9998.61     9574.50    270.84 o
   1   3   6     4944.59     4986.02    143.70 o
   2   3   6    10518.28    10350.41    228.23 o
   3   3   6     8409.10     8307.68    201.09 o
   4   3   6     3677.00     3789.77    120.87 o
   5   3   6     4811.60     4794.74    198.03 o
   6   3   6     2234.92     2074.29    123.02 o
   7   3   6      692.22      751.42     82.09 o
   8   3   6      312.69      292.25     63.06 o
 -10   4   6     1470.40     1622.70    268.36 o
  -9   4   6     1840.43     1756.00    141.81 o
  -8   4   6     2492.21     2741.26    127.94 o
  -7   4   6     2239.13     2369.27     98.99 o
  -6   4   6     6356.72     6396.49    192.44 o
  -5   4   6    13113.43    12808.04    339.16 o
  -4   4   6    10037.11    10073.33    247.34 o
  -3   4   6     2198.43     2197.95     80.33 o
  -2   4   6     1639.79     1608.24     68.37 o
  -1   4   6     2690.66     2738.99     84.02 o
   0   4   6       19.09       33.47     16.71 o
   1   4   6       15.29       33.19     15.11 o
   2   4   6       68.91       71.28     19.18 o
   3   4   6     1038.12     1031.30     48.92 o
   4   4   6     1942.24     2009.67     90.49 o
   5   4   6     2108.52     2019.52     93.81 o
   6   4   6     2471.75     2311.62    129.83 o
   7   4   6     1873.15     1825.32    136.51 o
   8   4   6      727.15      597.24     82.01 o
 -10   5   6       89.37        1.27     48.79 o
  -9   5   6      127.74       90.64     54.68 o
  -8   5   6      112.00       40.23     32.10 o
  -7   5   6      134.09      132.74     30.44 o
  -6   5   6       50.72       61.50     23.26 o
  -5   5   6      903.66      849.85     78.86 o
  -4   5   6     5112.14     4911.31    151.86 o
  -3   5   6     4869.01     4560.01    141.41 o
  -2   5   6     4604.20     4394.82    127.18 o
  -1   5   6     8835.40     8840.03    217.70 o
   0   5   6     7751.84     7836.61    195.58 o
   1   5   6     2059.38     1841.62     79.03 o
   2   5   6     5234.49     4909.44    145.33 o
   3   5   6     5873.11     5826.37    306.03 o
   4   5   6     1965.35     2068.67     96.98 o
   5   5   6     2728.68     2572.57    164.96 o
   6   5   6     1456.88     1530.75    172.74 o
   7   5   6      275.07      241.57     57.49 o
   8   5   6      189.82      175.92     59.73 o
  -9   6   6     1742.45     1872.17    159.42 o
  -8   6   6     3028.71     3246.36    163.09 o
  -7   6   6     3392.98     3491.15    133.14 o
  -6   6   6     1558.02     1494.44     79.18 o
  -5   6   6     4389.90     4550.94    151.14 o
  -4   6   6     3346.07     3407.11    118.59 o
  -3   6   6     1429.18     1372.47     62.89 o
  -2   6   6       95.23       71.71     18.97 o
  -1   6   6     1150.35     1208.65     55.42 o
   0   6   6       48.46       49.61     18.36 o
   1   6   6       89.40       74.30     18.94 o
   2   6   6      421.96      359.89     39.99 o
   3   6   6     1291.06     1342.75     89.75 o
   4   6   6     1844.84     1831.53     94.71 o
   5   6   6      973.71      904.23    120.40 o
   6   6   6     2032.66     2056.09    127.38 o
   7   6   6     2499.80     2611.69    151.93 o
  -9   7   6        7.18       68.22     77.82 o
  -8   7   6       45.26       15.04     33.82 o
  -7   7   6      351.56      320.33     45.95 o
  -6   7   6      924.13     1004.84     68.72 o
  -5   7   6     1444.25     1496.21     83.60 o
  -4   7   6     2414.14     2342.07    121.50 o
  -3   7   6     5414.56     5433.35    159.30 o
  -2   7   6     2584.53     2620.98     93.65 o
  -1   7   6     3644.86     3757.79    118.77 o
   0   7   6     7716.71     7601.46    273.37 o
   1   7   6     3307.02     3315.76    130.36 o
   2   7   6     6374.75     6150.01    356.73 o
   3   7   6     5369.53     5586.89    226.72 o
   4   7   6     4446.54     4545.71    172.74 o
   5   7   6     1603.13     1439.92    102.05 o
   6   7   6     1886.79     1883.47    123.92 o
   7   7   6      114.78      109.04     50.05 o
  -8   8   6     2986.04     3113.26    295.74 o
  -7   8   6     2487.26     2859.55    241.98 o
  -6   8   6     1820.41     1889.86    110.83 o
  -5   8   6     2819.37     2747.34    121.71 o
  -4   8   6     3788.47     3654.03    172.73 o
  -3   8   6     3168.88     2955.43    120.07 o
  -2   8   6      271.39      220.07     35.78 o
  -1   8   6      241.92      273.48     36.77 o
   0   8   6      405.29      405.15     81.03 o
   1   8   6       88.52       37.86     30.26 o
   2   8   6      176.44       72.75     34.98 o
   3   8   6      904.21      921.36     88.99 o
   4   8   6      751.50      747.05     68.75 o
   5   8   6      346.61      472.11     66.57 o
   6   8   6     1612.23     1827.45    124.55 o
  -7   9   6      134.10      104.69     45.88 o
  -6   9   6      663.11      672.04     68.57 o
  -5   9   6      605.40      645.08     63.26 o
  -4   9   6     1055.73      987.19     73.66 o
  -3   9   6     4557.58     4491.70    165.30 o
  -2   9   6     4944.51     4701.37    167.12 o
  -1   9   6     3044.37     3005.17    215.45 o
   0   9   6     5462.83     5264.64    250.10 o
   1   9   6     4112.89     4069.05    283.51 o
   2   9   6     2158.87     2170.09    286.75 o
   3   9   6     2195.79     2084.50    144.11 o
   4   9   6     1620.66     1637.17    117.09 o
   5   9   6     1392.73     1257.72    105.94 o
  -6  10   6     1537.50     1632.57    104.64 o
  -5  10   6      864.02      947.26     83.56 o
  -4  10   6     1124.31     1018.33     78.27 o
  -3  10   6      505.67      558.35     71.25 o
  -2  10   6      118.66       53.94     36.62 o
  -1  10   6        3.90        6.62     28.52 o
   0  10   6       85.61       67.93     35.08 o
   1  10   6      120.68      122.91     45.99 o
   2  10   6       39.96      109.88     46.34 o
   3  10   6      538.42      563.73     77.15 o
   4  10   6     1320.20     1199.40     93.65 o
  -5  11   6      782.39      736.06     90.44 o
  -4  11   6     1143.76     1093.52    101.25 o
  -3  11   6     2485.64     2290.61    163.04 o
  -2  11   6     2827.88     2636.66    135.24 o
  -1  11   6     2199.48     2316.54    146.40 o
   0  11   6     2955.33     3031.05    198.22 o
   1  11   6     2449.66     2466.53    193.79 o
   2  11   6     1317.36     1188.47    109.95 o
  -4 -12   7      169.92      182.67     72.77 o
  -3 -12   7      788.00      786.08     75.88 o
  -2 -12   7      507.58      482.17    102.43 o
  -1 -12   7     1031.37     1061.59    171.45 o
   0 -12   7     1656.31     1611.63    133.86 o
   1 -12   7     2197.39     2187.45    124.17 o
   2 -12   7     2040.66     1948.28    248.16 o
   3 -12   7     2572.28     2437.31    156.29 o
  -6 -11   7     2668.85     2817.41    297.94 o
  -5 -11   7     1541.77     1728.09    185.97 o
  -4 -11   7     4718.86     4988.56    213.38 o
  -3 -11   7     2091.45     1964.97    120.14 o
  -2 -11   7     1580.25     1479.96    102.69 o
  -1 -11   7     2118.92     2103.39    116.58 o
   0 -11   7      692.31      693.51    120.17 o
   1 -11   7       10.05       13.14     32.56 o
   2 -11   7      184.74      112.67     40.77 o
   3 -11   7       35.05       41.63     43.16 o
   4 -11   7      392.49      443.51     74.31 o
  -6 -10   7       10.11      120.99     75.69 o
  -5 -10   7      162.89      171.09     85.28 o
  -4 -10   7       81.14       73.46     29.35 o
  -3 -10   7     1104.57     1024.61     75.58 o
  -2 -10   7     1460.63     1405.94     85.77 o
  -1 -10   7     2714.18     2499.20    123.15 o
   0 -10   7     4429.96     4319.69    179.86 o
   1 -10   7     5922.97     5855.40    208.37 o
   2 -10   7     3329.48     3211.68    142.09 o
   3 -10   7     3855.48     3710.73    156.86 o
   4 -10   7     2790.87     3061.99    162.50 o
   5 -10   7     1414.28     1373.11    204.30 o
  -6  -9   7     3393.35     3825.84    335.79 o
  -5  -9   7     3707.78     3729.37    324.06 o
  -4  -9   7     4792.87     4711.71    193.00 o
  -3  -9   7     3461.68     3400.53    138.90 o
  -2  -9   7      419.37      380.56     44.38 o
  -1  -9   7     1328.35     1275.42     80.38 o
   0  -9   7     1355.52     1362.74     81.72 o
   1  -9   7       31.33       50.45     27.45 o
   2  -9   7       25.99       34.73     27.49 o
   3  -9   7      293.51      218.53     43.35 o
   4  -9   7      926.26      931.99     67.44 o
   5  -9   7     2001.46     1998.63    126.31 o
   6  -9   7     1273.67     1217.76    104.83 o
  -5  -8   7      573.90      484.49    103.93 o
  -4  -8   7      666.73      634.84     36.88 o
  -3  -8   7     2973.57     2820.41     97.49 o
  -2  -8   7     2869.98     2765.84     98.00 o
  -1  -8   7     3083.39     3197.44    131.81 o
   0  -8   7     8842.95     8456.16    260.14 o
   1  -8   7     8883.46     8658.21    239.61 o
   2  -8   7     5082.96     4783.40    153.22 o
   3  -8   7     5516.85     5351.36    169.30 o
   4  -8   7     7737.57     7526.19    221.82 o
   5  -8   7     1383.50     1378.96     88.92 o
   6  -8   7      683.68      609.58     66.91 o
   7  -8   7     1184.77     1152.66    122.84 o
  -9  -7   7     3157.76     2895.23    199.34 o
  -8  -7   7     3427.94     3416.50    210.00 o
  -7  -7   7     3617.10     3645.41    173.31 o
  -6  -7   7     4570.15     4583.74    158.43 o
  -5  -7   7     3180.37     3122.92    118.29 o
  -4  -7   7     3012.26     2895.17     88.64 o
  -3  -7   7     8052.54     8058.53    223.17 o
  -2  -7   7     1452.13     1371.87     60.33 o
  -1  -7   7     4182.89     4039.97    139.22 o
   0  -7   7     1235.39     1396.44     56.47 o
   1  -7   7      295.51      261.38     25.40 o
   2  -7   7      417.27      380.80     39.11 o
   3  -7   7        3.66       11.53     20.35 o
   4  -7   7      473.67      543.76     62.55 o
   5  -7   7     1226.55     1171.63     88.96 o
   6  -7   7      170.48      177.24     45.36 o
   7  -7   7      794.70      767.45    103.28 o
  -9  -6   7      211.98      181.22     62.36 o
  -8  -6   7      351.90      315.00     51.70 o
  -7  -6   7      198.40      172.16     37.31 o
  -6  -6   7       22.67       29.96     13.60 o
  -5  -6   7     1284.01     1274.79     42.30 o
  -4  -6   7      966.17      997.23     36.33 o
  -3  -6   7     6138.84     6072.05    148.12 o
  -2  -6   7     6692.79     6930.86    159.05 o
  -1  -6   7     3203.50     3088.59     77.48 o
   0  -6   7     9316.67     9805.88    209.68 o
   1  -6   7     6602.19     6519.67    151.31 o
   2  -6   7     5320.33     5276.56    122.22 o
   3  -6   7     2436.82     2371.26     80.94 o
   4  -6   7     5486.43     5319.98    142.72 o
   5  -6   7     2207.52     2037.38     89.03 o
   6  -6   7     2064.05     2119.92    141.40 o
   7  -6   7     1321.86     1245.72    121.12 o
   8  -6   7      376.86      324.09     75.40 o
 -10  -5   7     1870.93     1892.77    119.83 o
  -9  -5   7     2894.07     2988.31    152.07 o
  -8  -5   7     3790.94     3813.06    174.17 o
  -7  -5   7     3745.53     3767.13    165.30 o
  -6  -5   7     3859.10     3781.60    113.12 o
  -5  -5   7      868.20      849.53     32.91 o
  -4  -5   7     1456.96     1475.11     48.39 o
  -3  -5   7     9355.20     9174.14    195.15 o
  -2  -5   7     3903.47     4100.02     99.23 o
  -1  -5   7      893.91      980.46     31.34 o
   0  -5   7     3049.72     3157.14     82.21 o
   1  -5   7      177.38      141.06     20.91 o
   2  -5   7     1730.78     1714.95     57.39 o
   3  -5   7      157.70      183.17     26.12 o
   4  -5   7      192.19      213.60     29.04 o
   5  -5   7     2661.79     2545.98     98.14 o
   6  -5   7     1562.05     1512.79     80.24 o
   7  -5   7     1222.73     1226.46    101.95 o
   8  -5   7     2449.44     2421.00    174.47 o
 -10  -4   7      697.41      733.06     86.08 o
  -9  -4   7      161.76      139.39     39.60 o
  -8  -4   7       60.09       28.27     23.04 o
  -7  -4   7      578.46      565.23     54.71 o
  -6  -4   7     1357.96     1278.62     51.19 o
  -5  -4   7      540.92      501.83     22.60 o
  -4  -4   7      715.13      712.51     33.93 o
  -3  -4   7     4676.60     4766.53    133.57 o
  -2  -4   7     9172.38     9049.30    186.49 o
  -1  -4   7     6442.50     6464.93    129.97 o
   0  -4   7    14550.82    14732.04    293.37 o
   1  -4   7    23477.59    23140.18    450.31 o
   2  -4   7     9739.77     9773.76    207.90 o
   3  -4   7     4869.10     4618.96    130.47 o
   4  -4   7     4977.04     4721.79    135.52 o
   5  -4   7     3201.15     3055.08    129.57 o
   6  -4   7     1460.04     1358.32     82.49 o
   7  -4   7     1237.08     1074.33     94.12 o
   8  -4   7       96.76       69.73     47.46 o
 -10  -3   7     1276.20     1253.36    102.13 o
  -9  -3   7     2849.55     2854.48    154.81 o
  -8  -3   7     4140.85     4156.17    157.87 o
  -7  -3   7     3836.69     3626.65    135.69 o
  -6  -3   7     7732.40     7663.25    214.61 o
  -5  -3   7     6719.61     6885.00    145.01 o
  -4  -3   7     5837.11     5922.47    145.77 o
  -3  -3   7     7482.73     7785.72    186.42 o
  -2  -3   7     8011.54     8357.14    165.14 o
  -1  -3   7     1008.99     1063.41     34.67 o
   0  -3   7     2794.41     2907.97     71.07 o
   1  -3   7      171.29      221.76     21.11 o
   2  -3   7      664.51      611.47     37.35 o
   3  -3   7     1802.99     1829.45     76.34 o
   4  -3   7      291.83      252.35     34.09 o
   5  -3   7     4328.41     4293.55    149.64 o
   6  -3   7     1774.78     1862.31    100.96 o
   7  -3   7     1204.25     1260.47    107.80 o
   8  -3   7     2133.16     2394.92    173.20 o
 -10  -2   7      969.98      875.95    118.86 o
  -9  -2   7      411.04      378.36     77.02 o
  -8  -2   7       34.92       38.72     22.96 o
  -7  -2   7      162.72      162.03     49.04 o
  -6  -2   7      398.23      357.28     22.24 o
  -5  -2   7     4084.96     4320.21    114.13 o
  -4  -2   7     3159.34     3246.65     85.85 o
  -3  -2   7     6038.64     6015.19    145.52 o
  -2  -2   7    21001.25    21358.76    540.30 o
  -1  -2   7     8422.59     8073.41    176.85 o
   0  -2   7     8286.21     8537.30    185.16 o
   1  -2   7    12029.04    11991.99    242.89 o
   2  -2   7     8963.87     8856.37    215.04 o
   3  -2   7     5169.38     4902.94    151.04 o
   4  -2   7     3019.14     2794.42    112.86 o
   5  -2   7     5523.59     5104.45    179.55 o
   6  -2   7      533.31      585.19     64.01 o
   7  -2   7     2606.43     2564.21    199.24 o
   8  -2   7      406.03      305.52     68.21 o
   9  -2   7       10.98      -22.21     46.34 o
 -11  -1   7     1433.21     1277.65    118.31 o
 -10  -1   7     2325.37     2236.17    179.62 o
  -9  -1   7     2580.24     2459.90    117.78 o
  -8  -1   7     4005.42     3711.95    149.24 o
  -7  -1   7     4886.77     4674.61    171.83 o
  -6  -1   7     4867.51     4997.82    119.26 o
  -5  -1   7     7684.30     7570.20    166.21 o
  -4  -1   7     3145.75     3125.90     83.30 o
  -3  -1   7     4101.53     3980.77    111.43 o
  -2  -1   7     4819.19     4762.33    143.21 o
  -1  -1   7     2238.31     2366.48     62.60 o
   0  -1   7     1568.56     1694.00     56.14 o
   1  -1   7      151.00      213.58     20.83 o
   2  -1   7      691.98      596.78     43.96 o
   3  -1   7     1954.76     1903.61     85.93 o
   4  -1   7      541.31      463.50     45.76 o
   5  -1   7     1764.49     1637.14     94.49 o
   6  -1   7     1669.60     1652.90    112.72 o
   7  -1   7      750.67      950.29     93.64 o
   8  -1   7     2455.68     2463.35    173.40 o
   9  -1   7     2043.90     1807.81    142.77 o
 -11   0   7      130.11      128.97     56.28 o
 -10   0   7       86.16       80.01     45.32 o
  -9   0   7       13.63       34.67     26.18 o
  -8   0   7      310.42      426.18     60.87 o
  -7   0   7      380.32      398.61     45.50 o
  -6   0   7      704.81      739.72     38.12 o
  -5   0   7     3337.68     3343.35     97.96 o
  -4   0   7     3138.51     3135.32     87.87 o
  -3   0   7      653.14      538.86     35.40 o
  -2   0   7     7270.20     6837.64    180.29 o
  -1   0   7    12015.73    11710.48    296.30 o
   0   0   7     9136.76     9025.25    228.54 o
   1   0   7    17322.48    17370.02    468.75 o
   2   0   7    13502.01    13145.64    326.52 o
   3   0   7     6573.86     6451.02    202.03 o
   4   0   7     3034.60     2818.80    112.14 o
   5   0   7      594.34      581.96     59.93 o
   6   0   7       46.11       94.82     37.49 o
   7   0   7      902.08      852.74     88.87 o
   8   0   7      944.61      804.86     94.94 o
   9   0   7        5.88        0.88     48.66 o
 -11   1   7     1986.06     1961.00    197.74 o
 -10   1   7     1365.95     1420.13    123.24 o
  -9   1   7     2395.17     2346.92    149.06 o
  -8   1   7     3765.01     4023.70    207.78 o
  -7   1   7     4152.68     4192.97    291.36 o
  -6   1   7     3792.71     3942.78    110.55 o
  -5   1   7     7934.91     7944.31    204.82 o
  -4   1   7     4885.79     4767.88    108.00 o
  -3   1   7     2720.88     2786.20     81.59 o
  -2   1   7     3846.36     3665.30    120.35 o
  -1   1   7      680.41      676.27     43.40 o
   0   1   7     1044.39     1017.35     53.03 o
   1   1   7       77.98       62.25     13.51 o
   2   1   7      978.51     1052.40     52.38 o
   3   1   7     2324.51     2184.78     91.01 o
   4   1   7     1922.80     1911.46     88.08 o
   5   1   7      578.70      534.55     51.23 o
   6   1   7     3267.45     3087.48    195.89 o
   7   1   7     3181.86     2956.79    159.05 o
   8   1   7     3673.11     3749.04    194.45 o
 -10   2   7      122.06      121.10     54.29 o
  -9   2   7       36.28       11.07     35.34 o
  -8   2   7      181.05      133.89     37.30 o
  -7   2   7     1044.88     1136.41     75.55 o
  -6   2   7     1052.69      955.97     59.35 o
  -5   2   7     2985.22     3121.34     86.54 o
  -4   2   7     6621.08     6795.78    159.76 o
  -3   2   7     3341.58     3237.20     92.80 o
  -2   2   7    13100.68    13198.24    362.28 o
  -1   2   7    16248.17    15597.39    438.31 o
   0   2   7    10300.18    10243.25    289.96 o
   1   2   7     9099.17     8930.48    215.61 o
   2   2   7    10169.93     9846.23    237.32 o
   3   2   7     4722.24     4546.21    123.30 o
   4   2   7     3643.61     3411.15    115.18 o
   5   2   7     3532.44     3380.75    158.19 o
   6   2   7     1056.25      992.38    138.33 o
   7   2   7       56.28       54.96     38.39 o
   8   2   7      545.91      382.21     69.55 o
 -10   3   7     2294.64     2522.57    176.93 o
  -9   3   7     2668.11     2784.55    176.26 o
  -8   3   7     5112.72     5204.49    193.92 o
  -7   3   7     4989.53     5035.40    183.78 o
  -6   3   7     2428.35     2438.87     93.14 o
  -5   3   7     6552.56     6888.46    180.09 o
  -4   3   7     3488.73     3584.57    105.34 o
  -3   3   7     2995.87     3008.67     98.74 o
  -2   3   7     2958.25     2811.14     95.33 o
  -1   3   7     1194.15     1245.79     62.91 o
   0   3   7      223.04      240.53     30.35 o
   1   3   7        9.35       20.63     14.13 o
   2   3   7      612.65      541.44     38.18 o
   3   3   7     2520.30     2439.76     80.22 o
   4   3   7     2787.63     2920.61    113.74 o
   5   3   7     1740.86     1660.09    106.43 o
   6   3   7     3873.50     4030.28    188.16 o
   7   3   7     1531.21     1718.30    191.35 o
   8   3   7     1855.57     1728.45    167.95 o
 -10   4   7        2.08      -24.94     44.61 o
  -9   4   7        2.41       21.67     42.12 o
  -8   4   7       12.39       -9.91     27.41 o
  -7   4   7     1472.56     1510.29     90.40 o
  -6   4   7       46.56       42.18     21.40 o
  -5   4   7       58.81       70.52     15.50 o
  -4   4   7     5968.76     5981.73    159.87 o
  -3   4   7     8361.31     8171.26    224.90 o
  -2   4   7     8825.79     8901.41    242.16 o
  -1   4   7    15602.25    15499.88    395.35 o
   0   4   7     9927.15    10016.87    288.71 o
   1   4   7     3578.83     3379.02    111.51 o
   2   4   7     2839.33     2663.34     93.52 o
   3   4   7     2510.92     2614.94    125.49 o
   4   4   7     1475.72     1501.19     80.90 o
   5   4   7     1481.45     1540.68    104.30 o
   6   4   7     1101.51      966.45     90.15 o
   7   4   7        7.38      -22.08     36.50 o
   8   4   7      207.99      192.83     59.55 o
 -10   5   7     1578.70     1891.23    167.15 o
  -9   5   7     2646.55     2721.66    158.22 o
  -8   5   7     3150.78     3210.92    147.44 o
  -7   5   7     1863.73     1942.53    107.83 o
  -6   5   7     2320.62     2215.31    127.95 o
  -5   5   7     4098.08     4229.25    149.94 o
  -4   5   7     3219.14     3323.15    102.76 o
  -3   5   7      350.64      342.24     33.06 o
  -2   5   7     1175.03     1246.47     57.83 o
  -1   5   7      242.65      262.09     33.70 o
   0   5   7      681.03      700.66     45.99 o
   1   5   7      595.52      587.06     53.62 o
   2   5   7      765.71      807.50     94.85 o
   3   5   7     1847.52     1790.80     90.57 o
   4   5   7     2318.30     2335.14    131.71 o
   5   5   7     2031.37     1782.54    126.93 o
   6   5   7     2132.94     2151.71    132.90 o
   7   5   7     1898.14     2053.28    224.04 o
  -9   6   7        1.19       -3.05     37.83 o
  -8   6   7      126.00      122.86     43.05 o
  -7   6   7     1986.12     1917.21    112.31 o
  -6   6   7     2058.25     2110.12     96.30 o
  -5   6   7     1700.43     1621.88     95.25 o
  -4   6   7     4529.78     4398.91    185.61 o
  -3   6   7     4735.56     4723.93    142.16 o
  -2   6   7     1542.55     1516.05     79.02 o
  -1   6   7     7494.35     7302.19    230.29 o
   0   6   7     5488.19     5323.75    158.22 o
   1   6   7     3010.63     3006.12    224.00 o
   2   6   7     4147.17     4346.36    193.78 o
   3   6   7     4648.14     4777.12    175.08 o
   4   6   7     1131.44     1091.77     75.93 o
   5   6   7     1411.16     1404.32    116.23 o
   6   6   7      985.59      971.94     93.62 o
   7   6   7       64.87       48.76     47.14 o
  -9   7   7     1409.73     1275.04    275.03 o
  -8   7   7     1725.42     1765.73    158.06 o
  -7   7   7     2352.52     2391.47    130.07 o
  -6   7   7     1396.34     1449.52     92.28 o
  -5   7   7     2258.36     2392.41    104.27 o
  -4   7   7     3083.62     3029.92    125.47 o
  -3   7   7      357.57      341.50     48.88 o
  -2   7   7      669.69      600.17     46.61 o
  -1   7   7       81.83       78.92     27.62 o
   0   7   7      129.36      181.23     38.96 o
   1   7   7     1130.01     1201.51     95.32 o
   2   7   7      765.85      677.65     70.33 o
   3   7   7     1731.52     1919.23    258.69 o
   4   7   7     2849.38     2847.25    129.00 o
   5   7   7     1776.33     1584.40    112.75 o
   6   7   7     2232.46     2628.17    152.48 o
  -8   8   7       21.10        1.24     47.89 o
  -7   8   7      365.43      397.77     73.18 o
  -6   8   7     1828.21     1854.09    140.90 o
  -5   8   7      634.38      671.48     62.91 o
  -4   8   7     3340.72     3338.07    134.95 o
  -3   8   7     2949.35     2959.03    156.05 o
  -2   8   7     3349.91     3260.93    128.08 o
  -1   8   7     8489.07     8150.89    288.76 o
   0   8   7     7324.34     7226.37    243.30 o
   1   8   7     3190.05     2999.41    155.14 o
   2   8   7     1539.98     1601.80    109.76 o
   3   8   7     2701.31     2839.28    245.48 o
   4   8   7      399.59      413.06     57.68 o
   5   8   7      543.01      485.37     71.99 o
  -7   9   7     2560.85     2561.77    155.13 o
  -6   9   7     1090.62      999.82    106.66 o
  -5   9   7     1014.04     1056.24    100.24 o
  -4   9   7     1913.40     2007.21    116.29 o
  -3   9   7      213.08      142.20     35.66 o
  -2   9   7      140.23      102.35     29.59 o
  -1   9   7       12.00       25.27     30.27 o
   0   9   7      603.49      535.44     71.36 o
   1   9   7      920.74      771.95    100.09 o
   2   9   7      537.37      476.56     69.84 o
   3   9   7     1360.76     1439.33    136.87 o
   4   9   7     1334.72     1457.79    111.32 o
  -6  10   7     1370.98     1370.61    106.63 o
  -5  10   7     1183.68     1408.97    150.28 o
  -4  10   7     1718.87     1684.70    118.42 o
  -3  10   7     2582.66     2553.92    215.95 o
  -2  10   7     1689.74     1604.65    110.41 o
  -1  10   7     1697.54     1764.09    141.48 o
   0  10   7     3545.47     3440.19    162.26 o
   1  10   7     1819.43     1864.12    131.89 o
   2  10   7     2015.27     2068.76    218.17 o
   3  10   7     1365.89     1315.85    112.65 o
  -4  11   7      736.09      727.39    113.40 o
  -3  11   7       98.38       96.56     46.11 o
  -2  11   7       23.15       -1.71     35.51 o
  -1  11   7        9.47      -17.97     36.22 o
   0  11   7      492.80      524.03     73.80 o
   1  11   7      907.19      971.26     94.18 o
  -4 -12   8     1871.61     1866.79    116.35 o
  -3 -12   8     1662.50     1546.41    109.29 o
  -2 -12   8      832.91      901.52     99.19 o
  -1 -12   8      951.27      940.54     84.79 o
   0 -12   8      227.21      148.18     45.67 o
   1 -12   8      333.75      321.16     58.38 o
   2 -12   8       97.53       92.87     52.39 o
  -5 -11   8       72.13       71.58     32.20 o
  -4 -11   8      969.05      989.24     77.55 o
  -3 -11   8     1233.27     1325.78    128.95 o
  -2 -11   8     1760.52     1766.03    116.70 o
  -1 -11   8     1677.18     1579.87    101.79 o
   0 -11   8     4150.02     4030.38    177.00 o
   1 -11   8     3034.77     2799.51    136.31 o
   2 -11   8     2377.65     2248.81    123.70 o
   3 -11   8     2637.22     2715.60    191.79 o
   4 -11   8     1483.18     1510.80    143.38 o
  -5 -10   8     2563.45     2723.81    141.82 o
  -4 -10   8     3841.61     3760.89    170.39 o
  -3 -10   8     2309.13     2177.63    176.25 o
  -2 -10   8      843.42      783.84     66.93 o
  -1 -10   8      525.80      589.15     61.48 o
   0 -10   8      206.75      186.54     41.39 o
   1 -10   8       46.52        6.81     29.53 o
   2 -10   8        2.12        3.39     30.92 o
   3 -10   8      451.94      409.91     56.42 o
   4 -10   8     1717.35     1794.65    125.13 o
   5 -10   8      926.70      811.92    140.29 o
  -5  -9   8      616.14      667.00     58.14 o
  -4  -9   8     1607.32     1575.03    100.26 o
  -3  -9   8     3931.61     3705.30    195.79 o
  -2  -9   8     3930.73     3632.13    149.93 o
  -1  -9   8     3551.66     3548.01    155.94 o
   0  -9   8     3842.84     3825.96    150.10 o
   1  -9   8     3800.11     3665.39    148.02 o
   2  -9   8     4795.97     4613.35    174.43 o
   3  -9   8     4403.16     4269.38    168.31 o
   4  -9   8     3156.13     3078.23    140.19 o
   5  -9   8     2911.56     2589.67    214.91 o
   6  -9   8     1920.84     1802.18    179.24 o
  -8  -8   8     2849.15     2727.34    172.16 o
  -7  -8   8     4828.33     4929.14    272.89 o
  -6  -8   8     4749.75     4643.45    365.10 o
  -5  -8   8     2109.35     2111.64    118.06 o
  -4  -8   8     4964.82     4853.76    197.21 o
  -3  -8   8     3100.05     2993.69    125.03 o
  -2  -8   8      514.96      557.61     63.85 o
  -1  -8   8      396.73      365.88     53.47 o
   0  -8   8      926.78      954.11     66.39 o
   1  -8   8      163.05      162.31     34.91 o
   2  -8   8       14.56        9.08     23.20 o
   3  -8   8      105.26       71.41     26.64 o
   4  -8   8     1361.07     1336.74     77.49 o
   5  -8   8     2415.10     2243.51    127.19 o
   6  -8   8     1419.87     1373.49     96.39 o
  -9  -7   8       29.89       -7.46     46.37 o
  -8  -7   8       55.71       74.09     41.57 o
  -7  -7   8        9.08       34.11     30.38 o
  -6  -7   8      929.19     1033.78     78.35 o
  -5  -7   8      860.88      848.14     46.51 o
  -4  -7   8     1657.64     1646.10    110.00 o
  -3  -7   8     3367.26     3306.26    132.78 o
  -2  -7   8     4426.54     4318.49    137.13 o
  -1  -7   8     5251.14     5115.62    200.25 o
   0  -7   8     5812.29     5909.90    211.00 o
   1  -7   8     9388.75     9099.42    248.21 o
   2  -7   8     3948.58     3926.62    131.36 o
   3  -7   8     6105.55     6103.39    168.75 o
   4  -7   8     2020.47     2178.81     92.65 o
   5  -7   8      918.64     1027.64     78.99 o
   6  -7   8      690.81      732.45    103.47 o
   7  -7   8      994.31      998.73    115.84 o
  -9  -6   8     2933.84     2866.45    203.60 o
  -8  -6   8     1867.86     1801.00     97.42 o
  -7  -6   8     4921.99     4838.61    201.88 o
  -6  -6   8     5482.73     5363.41    189.18 o
  -5  -6   8     2326.41     2272.64     86.69 o
  -4  -6   8     3494.41     3405.61    117.91 o
  -3  -6   8     1800.92     1812.74     64.76 o
  -2  -6   8     1030.51     1006.12     40.87 o
  -1  -6   8       71.15       73.37     17.45 o
   0  -6   8      175.95      169.96     20.14 o
   1  -6   8      267.85      243.43     24.50 o
   2  -6   8      197.79      188.67     23.33 o
   3  -6   8       25.24       42.18     18.12 o
   4  -6   8     2026.95     2079.82     87.74 o
   5  -6   8     1389.71     1483.24     97.27 o
   6  -6   8     1064.12     1078.88     90.19 o
   7  -6   8     2370.37     2365.32    168.50 o
 -10  -5   8      310.01      358.63     78.35 o
  -9  -5   8       13.28       45.85     28.69 o
  -8  -5   8       69.90       73.27     28.84 o
  -7  -5   8      110.91      148.68     29.97 o
  -6  -5   8     2857.53     2673.56     87.00 o
  -5  -5   8     3597.27     3455.01    119.27 o
  -4  -5   8     1626.75     1637.65     60.85 o
  -3  -5   8     2670.71     2825.33     91.13 o
  -2  -5   8     5952.65     5948.35    149.63 o
  -1  -5   8     6980.93     7027.95    158.66 o
   0  -5   8     8512.92     8212.60    168.02 o
   1  -5   8    12550.18    12600.38    260.67 o
   2  -5   8     7225.94     7600.21    171.17 o
   3  -5   8     6775.37     6549.18    166.93 o
   4  -5   8     3914.51     3988.69    140.90 o
   5  -5   8      958.01      966.35     75.31 o
   6  -5   8      626.91      596.86     56.41 o
   7  -5   8      897.60      860.22    104.58 o
   8  -5   8       12.66       10.84     57.86 o
 -10  -4   8     2202.62     1908.62    123.80 o
  -9  -4   8     3663.42     3517.31    206.80 o
  -8  -4   8     3420.16     3110.54    154.46 o
  -7  -4   8     5115.51     4780.79    209.02 o
  -6  -4   8     5739.33     5722.73    160.95 o
  -5  -4   8      844.20      787.41     43.83 o
  -4  -4   8      417.09      490.46     30.56 o
  -3  -4   8     5431.21     5470.44    154.59 o
  -2  -4   8     2783.49     2911.32     69.21 o
  -1  -4   8      596.72      653.29     28.44 o
   0  -4   8      643.35      653.06     32.11 o
   1  -4   8        8.06       24.75     12.71 o
   2  -4   8     2911.28     2931.25     96.09 o
   3  -4   8     2319.02     2313.70     91.99 o
   4  -4   8     3266.34     2996.69    113.91 o
   5  -4   8     4638.33     4450.72    156.37 o
   6  -4   8     2304.24     2177.20    107.37 o
   7  -4   8     1687.33     2049.56    142.59 o
   8  -4   8     2775.32     2747.37    446.65 o
 -10  -3   8      398.12      375.99     63.84 o
  -9  -3   8        4.27       12.74     29.84 o
  -8  -3   8        7.49       18.47     25.71 o
  -7  -3   8       25.92       -2.66     21.85 o
  -6  -3   8     1302.93     1360.64     54.40 o
  -5  -3   8     4482.91     4571.92    167.87 o
  -4  -3   8     5251.82     4958.78    203.09 o
  -3  -3   8    15346.43    14939.20    407.14 o
  -2  -3   8    18637.39    18592.26    485.02 o
  -1  -3   8     8200.20     8586.46    206.74 o
   0  -3   8    11574.44    11353.59    242.33 o
   1  -3   8    11314.04    11607.26    255.79 o
   2  -3   8     4638.12     4503.65    138.52 o
   3  -3   8     3505.97     3511.98    121.29 o
   4  -3   8     8090.83     7714.38    227.75 o
   5  -3   8      994.56      978.83     77.09 o
   6  -3   8      794.05      746.61     69.80 o
   7  -3   8      495.32      511.81     76.41 o
   8  -3   8      176.98      154.22     58.73 o
 -10  -2   8     1923.33     1921.59    131.72 o
  -9  -2   8     4244.10     4064.88    205.25 o
  -8  -2   8     3621.32     3440.05    237.45 o
  -7  -2   8     3215.79     3186.10    160.16 o
  -6  -2   8     7845.38     7567.13    230.37 o
  -5  -2   8     4339.06     4630.15    134.90 o
  -4  -2   8     1548.79     1675.38     59.74 o
  -3  -2   8     3050.03     3095.47     95.00 o
  -2  -2   8     2320.63     2610.31    117.95 o
  -1  -2   8      281.90      323.84     19.58 o
   0  -2   8       94.16       97.02     17.84 o
   1  -2   8       11.51       22.27     12.24 o
   2  -2   8     3734.13     3748.34    137.11 o
   3  -2   8      290.63      279.06     35.91 o
   4  -2   8     1294.73     1256.75     75.61 o
   5  -2   8     3647.52     3362.99    138.01 o
   6  -2   8     1929.29     1980.82    128.56 o
   7  -2   8     1042.29     1085.01    103.59 o
   8  -2   8     1491.17     1501.28    128.96 o
 -10  -1   8      536.88      448.63     72.34 o
  -9  -1   8       28.75       15.91     35.54 o
  -8  -1   8     1146.23     1118.06    124.72 o
  -7  -1   8      386.83      368.72     53.10 o
  -6  -1   8     1309.46     1345.71     51.87 o
  -5  -1   8     5743.83     5534.93    128.03 o
  -4  -1   8     3475.84     3231.91     87.38 o
  -3  -1   8     8557.81     8730.81    226.29 o
  -2  -1   8     7358.99     7797.83    216.05 o
  -1  -1   8     5601.68     5412.90    136.55 o
   0  -1   8     4243.20     4340.07    124.97 o
   1  -1   8    14454.86    14388.29    356.05 o
   2  -1   8     9473.69     9725.67    264.45 o
   3  -1   8     2633.39     2530.98    103.67 o
   4  -1   8     6562.69     6290.68    207.11 o
   5  -1   8      946.44      901.33     68.02 o
   6  -1   8       82.43       73.73     37.48 o
   7  -1   8       13.04       11.66     39.08 o
   8  -1   8      191.85      130.67     54.50 o
 -10   0   8     2089.54     2274.70    153.77 o
  -9   0   8     2632.74     2473.08    153.95 o
  -8   0   8     1644.77     1781.11    119.85 o
  -7   0   8     1218.86     1308.74     82.22 o
  -6   0   8     5755.88     5811.75    166.93 o
  -5   0   8     4425.44     4327.63    117.45 o
  -4   0   8     1990.17     1956.83     58.88 o
  -3   0   8     1288.38     1205.78     53.40 o
  -2   0   8      215.59      249.42     23.79 o
  -1   0   8      171.73      227.95     21.76 o
   0   0   8      206.71      368.60     30.33 o
   1   0   8      382.70      377.96     46.91 o
   2   0   8     4804.13     4897.72    140.25 o
   3   0   8     2410.81     2497.99    102.31 o
   4   0   8     2043.10     1853.73     90.86 o
   5   0   8     8099.37     7505.82    244.07 o
   6   0   8     3560.01     3609.07    223.08 o
   7   0   8      554.93      578.30     77.25 o
   8   0   8     1115.48     1206.02    126.35 o
 -10   1   8       46.14       41.20     41.55 o
  -9   1   8       12.39       35.05     36.21 o
  -8   1   8     1017.84      959.34     93.03 o
  -7   1   8     1813.16     1687.90     97.90 o
  -6   1   8      859.30      899.49     45.27 o
  -5   1   8     6666.27     6442.14    165.45 o
  -4   1   8     5721.87     5557.35    132.95 o
  -3   1   8     7375.32     7438.53    199.91 o
  -2   1   8    15498.27    14697.07    402.25 o
  -1   1   8    12375.61    12257.28    396.05 o
   0   1   8     7109.46     7104.69    212.86 o
   1   1   8    11305.37    11117.02    316.94 o
   2   1   8     7215.99     7146.06    220.04 o
   3   1   8     2693.29     2569.52    105.08 o
   4   1   8     2887.81     2724.00    122.01 o
   5   1   8     2275.81     2359.86    133.61 o
   6   1   8       14.94        6.31     31.77 o
   7   1   8      342.81      341.82     65.55 o
   8   1   8       88.82       90.91     51.82 o
 -10   2   8     1538.31     1574.53    137.11 o
  -9   2   8     3180.00     3083.64    188.05 o
  -8   2   8     3630.96     3850.77    174.73 o
  -7   2   8     3785.08     3845.45    202.56 o
  -6   2   8     4837.89     4894.09    137.20 o
  -5   2   8     4949.25     5014.54    138.33 o
  -4   2   8     2047.00     2139.78     72.67 o
  -3   2   8     1361.81     1408.22     65.35 o
  -2   2   8      135.38      110.74     26.85 o
  -1   2   8       12.42        8.49     13.57 o
   0   2   8       18.15       21.91     18.70 o
   1   2   8      273.86      337.19     30.34 o
   2   2   8     2358.77     2186.16     82.93 o
   3   2   8     2944.60     2999.35    104.06 o
   4   2   8     1025.12      955.76     65.71 o
   5   2   8     3176.71     3168.22    196.96 o
   6   2   8     3741.78     3804.42    415.43 o
   7   2   8     3263.50     2888.68    162.41 o
   8   2   8     2076.56     1988.74    181.75 o
 -10   3   8       20.47       21.80     57.30 o
  -9   3   8       29.14       10.68     43.16 o
  -8   3   8     1168.28     1223.21     94.80 o
  -7   3   8     1081.84     1093.10     73.05 o
  -6   3   8     1578.76     1748.43     78.03 o
  -5   3   8     4266.51     4572.47    131.46 o
  -4   3   8     3962.07     3983.04    116.81 o
  -3   3   8     4203.27     4101.35    129.27 o
  -2   3   8    12243.58    12099.77    353.36 o
  -1   3   8    14046.15    14516.57    414.00 o
   0   3   8     5660.70     5473.22    203.94 o
   1   3   8     7501.54     7350.24    254.94 o
   2   3   8    10080.65     9827.07    267.06 o
   3   3   8     1399.94     1430.08     65.96 o
   4   3   8     1307.19     1144.29     87.01 o
   5   3   8     1889.12     1949.44    120.77 o
   6   3   8       21.17       -4.12     35.11 o
   7   3   8       10.67       -1.10     39.77 o
   8   3   8        9.02       87.21     62.88 o
 -10   4   8     1826.22     2003.94    165.26 o
  -9   4   8     1618.54     1649.84    120.29 o
  -8   4   8     3493.19     3517.98    171.63 o
  -7   4   8     1751.54     1731.40     97.58 o
  -6   4   8     1458.64     1624.56     79.77 o
  -5   4   8     1532.00     1596.87     72.30 o
  -4   4   8     3903.19     4067.80    120.40 o
  -3   4   8     2931.72     2912.25    103.33 o
  -2   4   8      246.95      295.63     36.49 o
  -1   4   8      400.03      404.21     41.49 o
   0   4   8      997.39      975.72     69.59 o
   1   4   8     1037.98     1088.39     65.89 o
   2   4   8     2850.27     2855.40    132.04 o
   3   4   8     3500.39     3275.10    137.71 o
   4   4   8      541.14      611.35     89.57 o
   5   4   8     1503.09     1548.54    109.06 o
   6   4   8     2603.94     2723.45    153.63 o
   7   4   8     2286.27     2205.81    165.64 o
  -9   5   8        5.00        8.01     37.60 o
  -8   5   8      571.88      601.97     75.30 o
  -7   5   8     2116.75     2204.33    116.94 o
  -6   5   8     1937.05     2064.66     93.51 o
  -5   5   8     2128.35     2198.78     93.76 o
  -4   5   8     5452.64     5289.25    166.63 o
  -3   5   8     4488.35     4554.74    136.94 o
  -2   5   8     7591.50     7692.34    221.83 o
  -1   5   8     6209.34     6331.65    188.10 o
   0   5   8     4674.69     4785.60    204.94 o
   1   5   8     2704.23     2983.94    135.36 o
   2   5   8     3276.36     3165.46    147.51 o
   3   5   8     1058.86     1111.26     91.24 o
   4   5   8      616.44      556.35     67.60 o
   5   5   8     1285.61     1311.78    102.18 o
   6   5   8       91.26       39.07     40.40 o
   7   5   8       43.49       41.91     45.87 o
  -9   6   8     1352.18     1659.96    130.30 o
  -8   6   8     2911.04     2770.02    159.56 o
  -7   6   8     1830.65     1822.19    110.12 o
  -6   6   8     1110.29     1120.99     72.76 o
  -5   6   8     1633.14     1669.87     84.42 o
  -4   6   8      278.05      265.17     34.24 o
  -3   6   8       14.12       22.91     19.21 o
  -2   6   8      117.44      117.46     26.05 o
  -1   6   8      250.67      296.78     36.15 o
   0   6   8      344.25      332.20     47.47 o
   1   6   8      258.30      221.77     41.58 o
   2   6   8      669.71      590.87     66.11 o
   3   6   8     3919.09     4109.27    160.64 o
   4   6   8     2939.36     2927.96    150.35 o
   5   6   8     2448.92     2439.29    142.38 o
   6   6   8     3382.27     3447.84    275.40 o
  -8   7   8       98.65       77.87     55.45 o
  -7   7   8     1270.60     1312.31    194.49 o
  -6   7   8     1219.65     1232.71     79.24 o
  -5   7   8     1768.62     1806.61    103.29 o
  -4   7   8     3964.85     4191.10    138.79 o
  -3   7   8     5322.82     5438.14    183.57 o
  -2   7   8     5737.71     5945.23    193.38 o
  -1   7   8     7258.23     7320.80    335.19 o
   0   7   8     5872.99     5609.99    224.87 o
   1   7   8     2095.90     1957.50    101.24 o
   2   7   8     2593.95     2652.05    143.68 o
   3   7   8     1171.26     1197.87     88.78 o
   4   7   8      360.54      281.92     58.27 o
   5   7   8      468.28      405.00     67.96 o
   6   7   8      311.69      338.08     65.59 o
  -8   8   8     1585.64     1668.28    163.16 o
  -7   8   8     1633.82     1665.58    135.16 o
  -6   8   8     1447.77     1589.66     98.94 o
  -5   8   8     1908.65     1840.08    102.66 o
  -4   8   8      417.62      468.02     53.55 o
  -3   8   8      276.65      263.81     41.79 o
  -2   8   8       57.70       48.85     26.25 o
  -1   8   8       34.61       27.56     23.43 o
   0   8   8     1204.56     1077.59    108.05 o
   1   8   8     1411.72     1580.83    252.65 o
   2   8   8     1548.92     1399.17    163.96 o
   3   8   8     2978.62     2992.40    169.86 o
   4   8   8     2137.29     2107.45    134.15 o
   5   8   8     1427.44     1481.68    117.49 o
  -7   9   8     1365.69     1369.62    131.31 o
  -6   9   8     1204.04     1328.64     95.08 o
  -5   9   8     2321.94     2625.18    189.43 o
  -4   9   8     2758.45     2756.97    187.01 o
  -3   9   8     3107.28     3402.33    151.78 o
  -2   9   8     1517.67     1651.97     94.61 o
  -1   9   8     3429.84     3424.98    179.39 o
   0   9   8     3396.23     3554.08    182.97 o
   1   9   8      812.65      726.32     99.96 o
   2   9   8      924.83     1057.86    151.67 o
   3   9   8     1461.06     1383.74    162.92 o
   4   9   8      130.78      155.31     68.27 o
  -5  10   8      626.05      575.60     68.28 o
  -4  10   8      236.38      180.42     52.07 o
  -3  10   8        0.81       30.86     36.27 o
  -2  10   8       72.26       39.00     36.99 o
  -1  10   8      145.93      193.99     51.60 o
   0  10   8      974.03      897.51     86.93 o
   1  10   8      946.00      980.30    102.48 o
   2  10   8      739.52      806.31     96.16 o
  -3  11   8     2124.20     2359.29    304.18 o
  -2  11   8     1501.45     1416.19    146.85 o
  -1  11   8     2120.63     2178.60    169.94 o
   0  11   8     2131.54     1870.63    144.40 o
  -3 -12   9     1264.00     1384.17    111.43 o
  -2 -12   9     1385.14     1443.97    110.77 o
  -1 -12   9     3517.29     3593.68    175.25 o
   0 -12   9     2661.08     2633.63    191.64 o
   1 -12   9     1661.12     1634.33    137.75 o
  -5 -11   9     1530.58     1475.86    115.13 o
  -4 -11   9     2318.76     2289.55    269.16 o
  -3 -11   9      825.57      904.58     84.42 o
  -2 -11   9      787.90      765.96    118.72 o
  -1 -11   9      926.70      916.87     81.10 o
   0 -11   9       12.12       16.27     34.17 o
   1 -11   9       15.94       31.12     35.59 o
   2 -11   9       79.23       76.27     40.29 o
   3 -11   9     1513.65     1315.15    153.79 o
  -5 -10   9     1601.29     1592.59    118.86 o
  -4 -10   9     2618.13     2569.57    183.29 o
  -3 -10   9     3904.60     3935.04    185.71 o
  -2 -10   9     2479.44     2725.90    147.02 o
  -1 -10   9     3819.07     3904.32    166.78 o
   0 -10   9     5264.30     5442.15    213.60 o
   1 -10   9     2344.09     2199.86    116.47 o
   2 -10   9     2659.24     2640.23    130.00 o
   3 -10   9     2552.14     2510.75    130.03 o
   4 -10   9     1507.59     1617.54    142.86 o
  -7  -9   9     3284.80     3795.46    222.79 o
  -6  -9   9     1669.54     1535.03    114.59 o
  -5  -9   9     1968.16     1979.54    235.85 o
  -4  -9   9     2996.55     3112.78    314.34 o
  -3  -9   9     1699.19     1663.74    150.48 o
  -2  -9   9      770.18      761.67     70.85 o
  -1  -9   9      437.00      468.90     56.78 o
   0  -9   9      252.17      193.28     41.74 o
   1  -9   9      448.49      450.78     55.00 o
   2  -9   9       82.78       56.73     32.45 o
   3  -9   9     1045.78     1018.65     81.13 o
   4  -9   9     1973.32     2056.61    132.53 o
   5  -9   9      534.48      474.82    102.62 o
  -8  -8   9       42.30      -46.90     36.78 o
  -7  -8   9      781.58      854.92     83.15 o
  -6  -8   9     1573.07     1657.62    122.06 o
  -5  -8   9     1324.34     1175.41     77.27 o
  -4  -8   9     3931.98     3930.75    172.33 o
  -3  -8   9     4525.27     4474.07    191.62 o
  -2  -8   9     3225.66     3046.40    179.71 o
  -1  -8   9     4084.30     4020.90    242.33 o
   0  -8   9     6121.56     5958.29    217.30 o
   1  -8   9     3754.63     3746.39    146.33 o
   2  -8   9     3967.91     3719.00    174.32 o
   3  -8   9     3321.11     3476.80    128.29 o
   4  -8   9     1529.95     1535.66     96.03 o
   5  -8   9     1149.78     1043.49     76.94 o
   6  -8   9     1744.13     1834.45    112.86 o
  -9  -7   9     1984.38     1868.68    149.77 o
  -8  -7   9     2498.29     2443.25    171.62 o
  -7  -7   9     4055.98     4276.75    254.24 o
  -6  -7   9     3749.66     3779.39    162.22 o
  -5  -7   9     2346.76     2308.56    133.71 o
  -4  -7   9     2695.37     2797.17    131.13 o
  -3  -7   9     1989.78     1814.82     99.33 o
  -2  -7   9       47.13       36.06     24.55 o
  -1  -7   9      247.14      187.39     33.83 o
   0  -7   9       19.68       17.11     19.50 o
   1  -7   9      759.38      851.58     56.49 o
   2  -7   9      581.53      565.59     49.59 o
   3  -7   9      979.54     1027.19     59.54 o
   4  -7   9     2378.84     2391.91    120.35 o
   5  -7   9     2166.34     2114.76    151.39 o
   6  -7   9     1118.22     1090.42     94.69 o
  -9  -6   9      164.84      111.40     60.23 o
  -8  -6   9       22.78       21.56     25.42 o
  -7  -6   9     1453.30     1293.91     78.88 o
  -6  -6   9      839.19      891.36     77.59 o
  -5  -6   9     1613.17     1617.34     87.01 o
  -4  -6   9     2611.90     2633.22    101.43 o
  -3  -6   9     5718.47     5957.35    193.31 o
  -2  -6   9     3177.76     3133.15    118.37 o
  -1  -6   9     3638.30     3794.93    138.58 o
   0  -6   9    10543.51    10231.37    242.23 o
   1  -6   9     4200.11     4176.42    138.99 o
   2  -6   9     4610.22     4616.99    141.19 o
   3  -6   9     3957.36     4007.40    130.69 o
   4  -6   9     1467.83     1506.99     86.58 o
   5  -6   9      412.43      311.71     57.31 o
   6  -6   9      844.27      691.74    128.01 o
   7  -6   9      353.45      400.77     82.12 o
  -9  -5   9     2782.55     2789.96    148.27 o
  -8  -5   9     3317.78     3392.31    163.35 o
  -7  -5   9     4431.91     4069.36    183.25 o
  -6  -5   9     4130.14     4060.14    161.21 o
  -5  -5   9     2418.05     2448.20     95.12 o
  -4  -5   9      296.22      349.43     33.45 o
  -3  -5   9      619.40      701.85     61.15 o
  -2  -5   9       18.85       12.34     10.31 o
  -1  -5   9      513.70      493.53     25.15 o
   0  -5   9       69.77       87.33     17.27 o
   1  -5   9     1662.93     1818.40     64.33 o
   2  -5   9     1294.79     1228.88     61.42 o
   3  -5   9     2159.60     1970.30     83.93 o
   4  -5   9     5335.35     5576.40    182.86 o
   5  -5   9     4451.21     4413.01    181.87 o
   6  -5   9     1716.58     1794.50    142.53 o
   7  -5   9     2564.82     2691.04    209.35 o
 -10  -4   9      186.20       88.17     75.15 o
  -9  -4   9      232.47      299.83     51.28 o
  -8  -4   9       99.21      110.07     57.03 o
  -7  -4   9      614.85      568.69    141.51 o
  -6  -4   9     2720.34     2621.14    137.47 o
  -5  -4   9     5894.72     5745.92    182.27 o
  -4  -4   9     4995.09     4979.34    217.97 o
  -3  -4   9     6827.52     6992.18    248.07 o
  -2  -4   9     7001.79     7087.76    166.82 o
  -1  -4   9     8525.42     8417.67    188.94 o
   0  -4   9    10987.21    11168.58    291.07 o
   1  -4   9    11856.43    12145.15    270.73 o
   2  -4   9     7436.85     7505.72    200.05 o
   3  -4   9     6747.33     6665.25    186.99 o
   4  -4   9     1432.02     1430.11     79.48 o
   5  -4   9      132.24       85.19     31.21 o
   6  -4   9      301.01      251.26     58.20 o
   7  -4   9      253.22      175.57     71.38 o
 -10  -3   9     2304.18     2226.15    252.37 o
  -9  -3   9     4011.56     3910.89    198.66 o
  -8  -3   9     3253.12     3125.50    162.03 o
  -7  -3   9     5735.98     5189.13    232.76 o
  -6  -3   9     4770.26     4635.59    183.10 o
  -5  -3   9     1993.47     1960.68    118.92 o
  -4  -3   9     1752.27     1753.16     76.35 o
  -3  -3   9     1646.12     1742.81     54.75 o
  -2  -3   9       62.82       57.23     13.22 o
  -1  -3   9      517.97      499.01     32.65 o
   0  -3   9      211.51      185.42     20.19 o
   1  -3   9     1515.41     1498.29     55.84 o
   2  -3   9     2766.45     2772.27     93.30 o
   3  -3   9     1470.29     1553.16     75.93 o
   4  -3   9     2442.57     2364.19    110.09 o
   5  -3   9     2559.84     2487.91    137.32 o
   6  -3   9     1936.88     2072.10    137.05 o
   7  -3   9     2257.03     2265.76    220.98 o
   8  -3   9     2260.36     2251.79    161.76 o
 -10  -2   9       97.05       53.64     39.83 o
  -9  -2   9       70.55       15.29     32.37 o
  -8  -2   9      715.40      648.38    108.73 o
  -7  -2   9      436.59      344.07     45.32 o
  -6  -2   9     3620.65     3367.42    145.07 o
  -5  -2   9     4078.99     3923.39    114.37 o
  -4  -2   9     3922.31     4133.56    121.79 o
  -3  -2   9     7141.92     6848.64    186.55 o
  -2  -2   9    12481.64    12267.41    289.88 o
  -1  -2   9     4275.33     4161.96    112.22 o
   0  -2   9     8866.76     8887.61    230.89 o
   1  -2   9    11502.48    11357.09    295.07 o
   2  -2   9     3232.62     3433.84    100.75 o
   3  -2   9     3622.87     3660.46    137.90 o
   4  -2   9     1672.74     1705.74    124.04 o
   5  -2   9      506.38      476.04     56.03 o
   6  -2   9        6.18      -48.13     30.82 o
   7  -2   9      513.23      592.10     83.78 o
   8  -2   9        1.09       63.57     51.44 o
 -10  -1   9     2114.31     2152.53    146.98 o
  -9  -1   9     3398.17     3080.03    175.22 o
  -8  -1   9     2989.99     2912.23    162.51 o
  -7  -1   9     2423.01     2471.41    146.46 o
  -6  -1   9     1480.36     1578.30     76.75 o
  -5  -1   9      979.22      995.78     38.79 o
  -4  -1   9      128.37      131.92     15.41 o
  -3  -1   9      691.58      725.65     36.75 o
  -2  -1   9      690.26      707.80     34.92 o
  -1  -1   9      568.50      597.68     33.87 o
   0  -1   9       67.52      110.84     21.23 o
   1  -1   9      853.10      783.69     52.93 o
   2  -1   9     1782.68     1880.39     71.47 o
   3  -1   9     4825.30     5071.99    174.85 o
   4  -1   9     4090.76     3825.23    148.65 o
   5  -1   9     3984.37     3910.98    156.56 o
   6  -1   9     3437.93     3457.26    203.58 o
   7  -1   9     1601.11     1971.44    140.34 o
   8  -1   9     1607.52     1770.66    220.21 o
 -10   0   9       87.14      136.70     53.26 o
  -9   0   9      397.17      316.31     61.78 o
  -8   0   9     2113.22     2187.49    138.16 o
  -7   0   9      629.70      580.16     58.57 o
  -6   0   9     3334.72     3343.04    128.59 o
  -5   0   9     4855.15     4782.02    130.25 o
  -4   0   9     6065.88     5740.23    147.06 o
  -3   0   9     7794.09     7574.66    250.48 o
  -2   0   9    20685.44    20189.55    498.17 o
  -1   0   9     4641.25     4574.99    132.93 o
   0   0   9     4146.29     4248.26    141.24 o
   1   0   9     9813.42     9963.32    291.54 o
   2   0   9     4692.04     4820.59    141.76 o
   3   0   9     2368.85     2340.51    101.94 o
   4   0   9     3037.34     2946.56    123.36 o
   5   0   9      783.53      843.24    170.99 o
   6   0   9       43.84       22.01     47.02 o
   7   0   9       57.79       99.36     48.80 o
   8   0   9       62.43        9.20     50.38 o
 -10   1   9     2060.18     2229.28    161.67 o
  -9   1   9     3331.14     3299.60    193.13 o
  -8   1   9     2341.85     2387.24    169.23 o
  -7   1   9     1793.86     1831.83    106.65 o
  -6   1   9     3569.02     3560.98    135.81 o
  -5   1   9      879.28      949.66     47.90 o
  -4   1   9      270.56      300.96     38.61 o
  -3   1   9      229.96      257.25     24.93 o
  -2   1   9      841.04      811.44     60.14 o
  -1   1   9      393.31      336.64     43.11 o
   0   1   9      393.10      377.09     36.52 o
   1   1   9     1801.40     1857.11     83.14 o
   2   1   9     6268.79     6451.16    185.34 o
   3   1   9     4355.93     4310.84    155.37 o
   4   1   9     2986.93     2817.39    119.99 o
   5   1   9     4793.23     4781.62    210.55 o
   6   1   9     2379.80     2344.73    171.96 o
   7   1   9     1028.47     1270.21    116.79 o
 -10   2   9       34.12       22.66     45.06 o
  -9   2   9       78.88       94.81     50.11 o
  -8   2   9     1448.66     1480.34    102.05 o
  -7   2   9     1841.31     2052.02    115.48 o
  -6   2   9     3253.69     3416.67    104.40 o
  -5   2   9     8064.32     8237.02    211.38 o
  -4   2   9     5663.04     5722.84    264.99 o
  -3   2   9     6305.47     6352.15    202.43 o
  -2   2   9    11073.07    10680.82    317.54 o
  -1   2   9    10995.83    10587.67    355.56 o
   0   2   9     4669.39     4525.84    178.35 o
   1   2   9     8345.11     8428.31    254.28 o
   2   2   9     5247.06     5236.50    159.49 o
   3   2   9     1748.24     1798.42     73.36 o
   4   2   9     1892.58     1751.07    112.21 o
   5   2   9      251.04      161.33     46.00 o
   6   2   9       10.89       -2.19     36.61 o
   7   2   9        9.41       -1.95     40.17 o
 -10   3   9     1773.13     1673.06    147.51 o
  -9   3   9     3385.89     3805.27    221.76 o
  -8   3   9     1692.00     1630.44    112.00 o
  -7   3   9     1326.77     1196.55     91.96 o
  -6   3   9     3539.07     3737.58    116.02 o
  -5   3   9     2141.03     2202.54     94.90 o
  -4   3   9       46.98       33.30     16.74 o
  -3   3   9      638.69      630.52     44.68 o
  -2   3   9      664.40      743.20     52.95 o
  -1   3   9      492.30      412.52     49.69 o
   0   3   9     1213.55     1181.49     77.99 o
   1   3   9     1514.37     1552.86     79.89 o
   2   3   9     4899.15     4808.30    167.30 o
   3   3   9     3035.85     3061.12    128.17 o
   4   3   9     2509.03     2457.48    299.41 o
   5   3   9     2121.84     2293.19    152.20 o
   6   3   9     2375.98     2585.89    317.04 o
   7   3   9      934.37      940.11    164.05 o
 -10   4   9       21.67        9.45     54.63 o
  -9   4   9      588.10      488.20     87.87 o
  -8   4   9     1750.10     1872.17    124.18 o
  -7   4   9     3328.53     3410.38    166.20 o
  -6   4   9     2899.18     3132.96    200.62 o
  -5   4   9     5884.98     6066.16    169.34 o
  -4   4   9     2698.09     2892.73    107.46 o
  -3   4   9      910.39      840.95     49.15 o
  -2   4   9     7013.83     7091.34    207.44 o
  -1   4   9    13475.00    13287.19    390.25 o
   0   4   9     3126.64     3323.62    284.39 o
   1   4   9     4867.06     5031.52    200.22 o
   2   4   9     3002.32     3128.22    128.48 o
   3   4   9      392.65      461.01     49.76 o
   4   4   9       71.08       73.01     37.72 o
   5   4   9      154.84      104.52     43.15 o
   6   4   9        0.24      -34.98     36.39 o
   7   4   9      131.43       80.30     52.27 o
  -9   5   9     2575.17     2815.54    166.39 o
  -8   5   9     1136.31     1167.64    103.90 o
  -7   5   9     1321.30     1239.72    180.77 o
  -6   5   9      964.80      968.34     79.59 o
  -5   5   9      433.90      474.03     47.35 o
  -4   5   9       26.43       58.83     22.96 o
  -3   5   9       40.59       69.46     21.75 o
  -2   5   9       74.15       90.54     24.49 o
  -1   5   9      798.32      770.04     53.60 o
   0   5   9     1091.89     1204.53     84.55 o
   1   5   9      454.54      454.12    133.25 o
   2   5   9     4330.38     4058.05    156.25 o
   3   5   9     2498.19     2577.32    149.25 o
   4   5   9     1881.52     1665.78    113.42 o
   5   5   9     2313.80     2457.52    146.87 o
   6   5   9     2890.52     3258.28    221.34 o
  -9   6   9      137.46       84.65     49.66 o
  -8   6   9     1585.82     1607.93    124.03 o
  -7   6   9     2029.31     2156.01    138.89 o
  -6   6   9     1610.09     1797.81    106.23 o
  -5   6   9     4465.04     4519.60    189.83 o
  -4   6   9     5347.64     5328.96    162.94 o
  -3   6   9     3393.24     3456.58    118.38 o
  -2   6   9     4131.19     4073.91    131.35 o
  -1   6   9     7847.40     8041.56    292.65 o
   0   6   9     3676.31     3789.91    170.54 o
   1   6   9     2509.89     2622.54    188.27 o
   2   6   9     3069.09     3083.78    208.76 o
   3   6   9      433.26      435.10     55.71 o
   4   6   9      376.29      390.62     62.97 o
   5   6   9      253.68      209.16     81.96 o
   6   6   9       58.16      -13.04     42.94 o
  -8   7   9     1672.79     1711.21    166.16 o
  -7   7   9      456.34      323.34     77.44 o
  -6   7   9      720.38      641.57     69.61 o
  -5   7   9     1049.12     1099.99     85.43 o
  -4   7   9      240.06      298.96     44.03 o
  -3   7   9       12.66       13.97     22.54 o
  -2   7   9        9.88       21.89     22.65 o
  -1   7   9      331.52      375.29     63.43 o
   0   7   9     1614.61     1724.84    127.91 o
   1   7   9     1164.18     1267.38    106.55 o
   2   7   9     3105.59     3124.39    211.93 o
   3   7   9     3689.37     3760.76    180.58 o
   4   7   9     1823.72     1686.89    120.95 o
   5   7   9     1506.10     1582.32    123.62 o
  -7   8   9      866.25     1034.01    117.00 o
  -6   8   9     1715.23     1681.97    119.57 o
  -5   8   9     2331.73     2387.66    126.22 o
  -4   8   9     5265.60     5428.26    206.83 o
  -3   8   9     2683.72     2993.13    182.51 o
  -2   8   9     2431.72     2440.52    121.20 o
  -1   8   9     3302.10     3355.26    146.67 o
   0   8   9     2572.33     2581.98    172.88 o
   1   8   9     2450.02     2324.13    246.80 o
   2   8   9     1526.29     1512.63    161.18 o
   3   8   9       93.70        3.96     38.26 o
   4   8   9       10.53      -32.59     40.38 o
  -6   9   9      381.93      338.54     67.50 o
  -5   9   9      208.76      123.76     43.50 o
  -4   9   9      146.60      132.82     39.49 o
  -3   9   9      516.94      527.17     60.60 o
  -2   9   9        5.56      -30.23     30.99 o
  -1   9   9      323.98      287.33     67.60 o
   0   9   9      669.95      769.38     91.18 o
   1   9   9     1059.01     1131.07    105.53 o
   2   9   9     1436.17     1406.45    128.42 o
   3   9   9     2661.86     2597.21    209.94 o
  -4  10   9     2230.05     2380.51    209.95 o
  -3  10   9     2470.43     2460.93    146.73 o
  -2  10   9     1617.92     1582.57    115.39 o
  -1  10   9     1856.62     1706.47    146.09 o
   0  10   9     1567.72     1524.76    113.67 o
   1  10   9      463.15      441.58    106.22 o
  -1 -12  10       67.61       79.92     47.67 o
  -4 -11  10     2509.21     2745.99    192.94 o
  -3 -11  10     2089.17     2049.19    140.34 o
  -2 -11  10     2896.04     2671.00    139.01 o
  -1 -11  10     5069.79     5102.45    210.22 o
   0 -11  10     2841.45     2853.23    148.94 o
   1 -11  10     2007.17     1956.31    123.06 o
   2 -11  10     2411.51     2476.75    145.39 o
  -6 -10  10     1016.52     1057.46     97.01 o
  -5 -10  10     1450.86     1727.44    134.85 o
  -4 -10  10     1295.12     1383.09    110.30 o
  -3 -10  10      115.69      129.23     43.34 o
  -2 -10  10      144.55      124.34     40.10 o
  -1 -10  10        3.22        0.96     30.44 o
   0 -10  10      339.44      353.34     56.14 o
   1 -10  10      355.14      257.32     50.75 o
   2 -10  10      320.67      313.86     53.51 o
   3 -10  10     1030.33      985.13     99.44 o
   4 -10  10     2271.76     2132.66    164.11 o
  -7  -9  10      729.76      787.23     86.35 o
  -6  -9  10     2163.14     2367.56    164.70 o
  -5  -9  10     3269.98     3633.67    619.07 o
  -4  -9  10     4484.69     4706.19    203.76 o
  -3  -9  10     3723.69     3952.16    204.15 o
  -2  -9  10     3391.43     3216.75    254.05 o
  -1  -9  10     7879.33     7482.79    267.19 o
   0  -9  10     5204.81     5205.85    205.32 o
   1  -9  10     2468.41     2538.46    179.53 o
   2  -9  10     1633.41     1553.14     96.81 o
   3  -9  10     1813.41     1929.63    127.08 o
   4  -9  10      588.25      468.82     84.46 o
   5  -9  10      387.01      351.09     91.90 o
  -8  -8  10     2463.25     2955.46    199.87 o
  -7  -8  10     3419.49     3704.85    231.32 o
  -6  -8  10     1347.09     1489.76    239.85 o
  -5  -8  10     1852.46     1873.40    207.87 o
  -4  -8  10     2196.84     2172.77    117.82 o
  -3  -8  10      460.50      356.90     49.71 o
  -2  -8  10       47.42       65.57     31.43 o
  -1  -8  10      149.96      143.03     40.93 o
   0  -8  10     1029.90     1078.71     86.55 o
   1  -8  10     1041.36     1018.70     73.83 o
   2  -8  10      110.60       74.82     35.14 o
   3  -8  10     1361.50     1387.69    104.27 o
   4  -8  10     2916.57     2940.60    157.98 o
   5  -8  10      939.78     1015.00     77.92 o
  -8  -7  10      345.31      362.97     69.82 o
  -7  -7  10      715.52      838.93     91.68 o
  -6  -7  10     1933.05     1846.18    148.90 o
  -5  -7  10     2639.27     2838.48    167.63 o
  -4  -7  10     6371.85     6154.27    244.52 o
  -3  -7  10     5622.09     5482.48    226.91 o
  -2  -7  10     2978.24     3089.13    278.87 o
  -1  -7  10     3676.78     3629.35    170.31 o
   0  -7  10     4602.59     4552.54    281.35 o
   1  -7  10     1928.73     1818.69     84.00 o
   2  -7  10     2040.21     2107.13     93.17 o
   3  -7  10     2900.67     2887.04    156.56 o
   4  -7  10     1046.03     1055.29     78.65 o
   5  -7  10      509.02      511.83     61.58 o
   6  -7  10      230.07      209.89     53.45 o
  -9  -6  10     1473.47     1345.81    134.31 o
  -8  -6  10     1654.73     1626.89     98.18 o
  -7  -6  10     2319.80     2203.96    116.07 o
  -6  -6  10     1377.81     1265.46     74.42 o
  -5  -6  10      626.34      604.00     68.88 o
  -4  -6  10     2487.39     2442.42    171.55 o
  -3  -6  10      156.71      116.31     32.49 o
  -2  -6  10       77.14       33.72     25.92 o
  -1  -6  10        6.14       10.78     19.12 o
   0  -6  10      470.93      419.38     46.56 o
   1  -6  10     2560.32     2644.40    108.45 o
   2  -6  10     1808.98     1733.10     85.77 o
   3  -6  10     1965.00     2037.48     98.75 o
   4  -6  10     5231.57     5180.99    183.22 o
   5  -6  10     3148.60     3094.52    136.79 o
   6  -6  10     2040.91     2191.50    164.78 o
  -9  -5  10      132.59       81.73     37.37 o
  -8  -5  10      634.79      538.71     58.58 o
  -7  -5  10      963.77      910.62    107.48 o
  -6  -5  10     3936.89     3760.43    156.58 o
  -5  -5  10     1949.80     1861.72    122.53 o
  -4  -5  10     9920.21     9758.94    353.20 o
  -3  -5  10    13371.60    12753.71    379.66 o
  -2  -5  10     2432.81     2502.48    113.22 o
  -1  -5  10     3251.21     3305.89    107.38 o
   0  -5  10     8329.81     8457.79    215.69 o
   1  -5  10     5082.88     5348.02    151.85 o
   2  -5  10     2756.47     2708.72    107.35 o
   3  -5  10     4327.29     4357.93    154.40 o
   4  -5  10     2183.73     2050.83    102.36 o
   5  -5  10       40.11       14.66     34.64 o
   6  -5  10      114.47       63.26     49.12 o
   7  -5  10       27.51      -48.04     50.66 o
 -10  -4  10     1491.33     1354.68    107.36 o
  -9  -4  10     2437.95     2358.63    138.08 o
  -8  -4  10     3618.13     3438.35    174.02 o
  -7  -4  10     3466.49     3278.43    145.13 o
  -6  -4  10     5835.44     5408.81    209.26 o
  -5  -4  10     2697.40     2476.23    147.59 o
  -4  -4  10     2002.11     2010.80     87.88 o
  -3  -4  10      130.65      113.79     33.13 o
  -2  -4  10      711.62      672.39     36.02 o
  -1  -4  10      426.96      448.79     29.44 o
   0  -4  10     1077.88     1199.12     52.98 o
   1  -4  10     4542.20     4567.74    133.07 o
   2  -4  10     1664.73     1635.37     71.39 o
   3  -4  10     1650.90     1629.67    116.20 o
   4  -4  10     4412.52     4270.77    184.88 o
   5  -4  10     5325.39     5326.56    248.95 o
   6  -4  10     2098.43     2172.01    178.84 o
   7  -4  10     2326.99     2318.16    373.90 o
 -10  -3  10       86.19      110.39     45.07 o
  -9  -3  10      813.71      702.56     76.66 o
  -8  -3  10      769.77      804.63     77.42 o
  -7  -3  10     2158.14     2126.32    109.70 o
  -6  -3  10     3507.80     3358.12    147.25 o
  -5  -3  10     3359.47     3079.48    171.64 o
  -4  -3  10     4772.99     4623.14    156.88 o
  -3  -3  10    10900.65    10725.46    259.75 o
  -2  -3  10     6553.16     6468.70    181.49 o
  -1  -3  10     5214.66     4905.20    143.18 o
   0  -3  10    10213.74    10377.59    249.62 o
   1  -3  10     4348.47     4532.10    130.74 o
   2  -3  10     2149.56     2176.80     81.49 o
   3  -3  10     3155.39     3080.30    126.52 o
   4  -3  10      822.80      863.36     70.60 o
   5  -3  10       39.71       53.21     32.58 o
   6  -3  10      295.66      251.04     60.01 o
   7  -3  10       37.07       37.53     55.02 o
 -10  -2  10     2378.86     2438.63    155.46 o
  -9  -2  10     2281.56     2008.01    136.98 o
  -8  -2  10     2383.59     2266.19    137.17 o
  -7  -2  10     3144.90     3134.05    144.15 o
  -6  -2  10     2132.95     2028.50    105.57 o
  -5  -2  10      479.39      460.92     50.17 o
  -4  -2  10      296.08      369.57     32.08 o
  -3  -2  10      198.84      213.36     27.36 o
  -2  -2  10      997.44      956.83     49.46 o
  -1  -2  10      234.93      173.90     31.46 o
   0  -2  10      378.89      371.69     37.23 o
   1  -2  10     2323.31     2402.47     98.87 o
   2  -2  10     3850.68     4017.16    130.38 o
   3  -2  10     1837.70     1760.91     92.07 o
   4  -2  10     3495.27     3498.20    151.97 o
   5  -2  10     4547.59     4437.55    218.79 o
   6  -2  10     2226.60     2267.55    205.48 o
   7  -2  10     2445.88     2535.75    165.19 o
 -10  -1  10       52.82       32.16     38.21 o
  -9  -1  10      812.63      835.58     89.88 o
  -8  -1  10      742.06      644.93     77.26 o
  -7  -1  10     2074.84     1744.57    135.41 o
  -6  -1  10     2873.22     2722.37    149.86 o
  -5  -1  10     4326.04     4120.10    149.60 o
  -4  -1  10     2317.91     2178.81     68.51 o
  -3  -1  10    13132.80    12479.71    289.88 o
  -2  -1  10     8048.11     8048.02    183.73 o
  -1  -1  10     6182.24     6273.20    173.82 o
   0  -1  10     5426.20     5590.35    178.85 o
   1  -1  10     4259.76     4343.71    150.56 o
   2  -1  10     2106.00     2122.59     81.66 o
   3  -1  10     1923.87     1989.33     96.20 o
   4  -1  10     2067.10     2012.54    104.23 o
   5  -1  10        8.30        9.68     35.57 o
   6  -1  10       20.18       49.13     40.99 o
   7  -1  10       11.35       69.14     44.94 o
 -10   0  10     1929.26     1808.69    203.07 o
  -9   0  10     2417.80     2380.60    155.06 o
  -8   0  10     2555.36     2378.36    149.72 o
  -7   0  10     2003.54     2020.50    109.78 o
  -6   0  10      861.95     1029.43     81.93 o
  -5   0  10      175.48      120.82     46.76 o
  -4   0  10       71.47       59.60     16.36 o
  -3   0  10      230.24      303.79     35.52 o
  -2   0  10     2459.74     2529.93     85.78 o
  -1   0  10     1058.77     1138.27     59.98 o
   0   0  10     3587.30     3715.38    131.10 o
   1   0  10     1804.23     1915.72     87.14 o
   2   0  10     3875.36     3776.90    140.22 o
   3   0  10     2489.53     2478.21    109.71 o
   4   0  10     4468.44     4436.00    166.80 o
   5   0  10     4071.19     4283.00    257.38 o
   6   0  10     3717.81     3700.35    190.20 o
   7   0  10     4287.51     4160.91    219.81 o
 -10   1  10       12.67      -28.76     40.28 o
  -9   1  10      482.65      483.41    127.39 o
  -8   1  10     1809.13     1881.65    137.72 o
  -7   1  10     1981.18     1952.63     96.82 o
  -6   1  10     3758.71     3900.81    148.95 o
  -5   1  10     8623.58     8179.16    229.53 o
  -4   1  10     4974.72     4987.66    154.03 o
  -3   1  10     8556.67     8730.35    242.26 o
  -2   1  10    13460.37    13847.24    363.58 o
  -1   1  10     4814.39     5020.97    165.27 o
   0   1  10     5170.52     5094.37    169.32 o
   1   1  10     7201.23     7501.37    234.40 o
   2   1  10     3483.14     3679.02    141.32 o
   3   1  10     1061.05     1061.11     76.78 o
   4   1  10     1020.48     1094.64     92.75 o
   5   1  10       72.65       44.14     38.27 o
   6   1  10      144.68      116.16     49.67 o
   7   1  10       77.16       87.87     51.99 o
 -10   2  10     1677.66     2086.40    162.98 o
  -9   2  10     1538.59     1562.35    135.65 o
  -8   2  10     1306.00     1090.84    146.57 o
  -7   2  10     1989.60     2066.68    121.80 o
  -6   2  10     1271.68     1295.90     76.24 o
  -5   2  10      799.06      765.10     57.96 o
  -4   2  10       83.99       62.53     22.78 o
  -3   2  10      155.16      160.27     29.85 o
  -2   2  10      199.69      241.37     31.68 o
  -1   2  10     1106.23     1130.28     78.39 o
   0   2  10     1213.32     1183.04     67.93 o
   1   2  10     3839.73     3840.99    140.55 o
   2   2  10     4518.62     4555.41    162.61 o
   3   2  10     3901.32     3986.60    152.01 o
   4   2  10     3433.52     3194.15    158.64 o
   5   2  10     2872.63     2942.63    236.17 o
   6   2  10     1536.56     1694.94    244.22 o
   7   2  10     1064.43     1099.02    134.18 o
 -10   3  10       51.29       19.41     49.06 o
  -9   3  10      203.96      203.25     79.68 o
  -8   3  10     2168.59     2076.58    130.51 o
  -7   3  10     1554.69     1823.61    117.18 o
  -6   3  10     3473.18     3350.41    159.69 o
  -5   3  10     6213.48     6654.51    193.12 o
  -4   3  10     6455.13     6219.54    172.43 o
  -3   3  10     4370.08     4295.59    128.47 o
  -2   3  10     9714.61     9526.03    293.46 o
  -1   3  10     4158.11     3975.34    168.56 o
   0   3  10     3562.90     3393.23    151.10 o
   1   3  10     2879.78     2918.25    118.90 o
   2   3  10     1311.14     1321.73     78.46 o
   3   3  10      276.72      249.37     48.58 o
   4   3  10      556.20      560.89     71.78 o
   5   3  10       43.93      -29.36     34.74 o
   6   3  10      213.10      215.77     59.41 o
  -9   4  10     1973.58     2090.97    166.77 o
  -8   4  10     1684.66     1769.00    136.43 o
  -7   4  10      218.71      175.91     46.97 o
  -6   4  10     1248.79     1070.13     90.62 o
  -5   4  10       15.82       17.58     19.50 o
  -4   4  10      993.33      892.79     58.31 o
  -3   4  10      646.56      611.00     44.61 o
  -2   4  10       12.44       18.70     19.24 o
  -1   4  10      565.04      599.26     63.20 o
   0   4  10      964.42      971.68     77.69 o
   1   4  10     2899.53     3055.99    124.69 o
   2   4  10     2867.67     2843.06    121.74 o
   3   4  10     5404.97     5309.51    223.96 o
   4   4  10     2255.29     2139.00    143.19 o
   5   4  10     3133.68     3393.68    176.07 o
   6   4  10      901.00     1093.53    108.88 o
  -9   5  10      631.03      602.90    102.47 o
  -8   5  10     2011.25     2034.13    137.46 o
  -7   5  10     2291.32     2335.04    179.40 o
  -6   5  10     2665.39     2603.55    187.53 o
  -5   5  10     6010.39     6356.38    200.74 o
  -4   5  10     3896.50     3761.36    125.74 o
  -3   5  10     1957.42     2083.31     84.36 o
  -2   5  10     5939.78     6024.61    187.25 o
  -1   5  10     4809.13     4965.59    188.35 o
   0   5  10     2191.53     2166.85    149.40 o
   1   5  10     1826.08     1804.45    232.39 o
   2   5  10     1897.40     1838.26     99.68 o
   3   5  10      507.93      474.07     66.66 o
   4   5  10       53.33       58.03     39.05 o
   5   5  10       60.03      113.20     50.02 o
   6   5  10      255.02      299.40     66.09 o
  -8   6  10      643.67      552.37     81.94 o
  -7   6  10      196.20      232.66     57.21 o
  -6   6  10      878.99      811.98     86.86 o
  -5   6  10      746.35      724.66     58.51 o
  -4   6  10        0.19       16.58     22.68 o
  -3   6  10       56.29       50.26     24.14 o
  -2   6  10      134.04      114.51     30.90 o
  -1   6  10     3208.08     3196.41    156.03 o
   0   6  10     1735.89     1859.08    116.19 o
   1   6  10     2555.50     2762.45    245.24 o
   2   6  10     3432.63     3502.50    148.87 o
   3   6  10     3183.39     2942.89    187.74 o
   4   6  10     1544.74     1558.54    118.29 o
   5   6  10     2188.52     2481.45    188.65 o
  -8   7  10     1249.56     1037.21    208.40 o
  -7   7  10     2760.74     2993.65    224.66 o
  -6   7  10     1817.76     1940.89    143.58 o
  -5   7  10     3304.53     3198.28    153.27 o
  -4   7  10     4669.10     5067.09    203.18 o
  -3   7  10     2491.47     2578.64    115.68 o
  -2   7  10     3412.30     3364.36    134.15 o
  -1   7  10     5535.43     5839.45    323.00 o
   0   7  10     1835.60     1894.48    120.30 o
   1   7  10     1568.67     1642.04    126.48 o
   2   7  10      837.81      909.49     80.25 o
   3   7  10      266.04      246.67     61.78 o
   4   7  10       15.77       53.57     43.52 o
  -7   8  10      139.01      109.43     55.98 o
  -6   8  10       90.40       78.19     52.72 o
  -5   8  10      543.67      559.00     63.23 o
  -4   8  10       97.77      100.83     37.14 o
  -3   8  10      152.17      192.96     40.76 o
  -2   8  10      609.14      612.43     60.72 o
  -1   8  10     1244.48     1212.00     89.04 o
   0   8  10     1160.25     1116.38    117.66 o
   1   8  10      372.38      415.15     69.67 o
   2   8  10     1884.43     1669.89    153.27 o
   3   8  10     2564.81     2743.33    255.90 o
  -5   9  10     2076.98     2130.97    134.10 o
  -4   9  10     3074.17     3475.75    181.92 o
  -3   9  10     1538.26     1453.34     94.11 o
  -2   9  10     1749.19     1805.45    138.52 o
  -1   9  10     1930.24     2099.44    143.23 o
   0   9  10     1026.73     1111.18    108.86 o
   1   9  10      507.70      378.84     73.32 o
   2   9  10      522.46      551.48     99.75 o
  -3  10  10      209.31      109.47     54.99 o
  -2  10  10      398.52      313.53     83.20 o
  -1  10  10      838.03      876.67     91.98 o
  -4 -11  11      195.76      271.83     66.09 o
  -3 -11  11       39.82      109.26     54.90 o
  -2 -11  11        4.45       30.81     40.83 o
  -1 -11  11      209.74      229.41     58.84 o
   0 -11  11      610.99      528.48     79.25 o
   1 -11  11      442.09      465.97     70.59 o
  -5 -10  11     2603.07     2976.78    206.80 o
  -4 -10  11     3998.44     4523.00    287.28 o
  -3 -10  11     3047.26     3150.25    193.06 o
  -2 -10  11     4074.72     4016.37    249.06 o
  -1 -10  11     4182.40     4407.51    321.90 o
   0 -10  11     4367.86     4631.19    294.80 o
   1 -10  11     2058.83     2008.95    122.18 o
   2 -10  11     2508.81     2574.82    131.82 o
   3 -10  11      533.58      597.18     90.62 o
  -6  -9  11     1407.77     1496.65    130.58 o
  -5  -9  11     1042.53     1204.57    118.86 o
  -4  -9  11      296.28      186.59    111.40 o
  -3  -9  11        4.15       26.86     38.39 o
  -2  -9  11        0.39       11.36     32.33 o
  -1  -9  11       60.74       68.70     38.72 o
   0  -9  11      374.60      467.36     69.03 o
   1  -9  11     1374.15     1412.07     91.98 o
   2  -9  11     1180.16     1264.78     88.48 o
   3  -9  11     2999.67     3021.40    181.79 o
   4  -9  11      963.72      945.35    106.91 o
  -7  -8  11     1461.36     1703.99    143.38 o
  -6  -8  11     1798.99     1826.41    131.69 o
  -5  -8  11     3137.11     3401.54    306.21 o
  -4  -8  11     5757.48     6034.90    460.77 o
  -3  -8  11     4747.31     4850.92    389.73 o
  -2  -8  11     3948.69     4098.50    349.82 o
  -1  -8  11     5912.39     5775.81    397.17 o
   0  -8  11     3454.84     3577.89    181.06 o
   1  -8  11     1622.98     1507.72    102.53 o
   2  -8  11     1322.84     1250.87     97.32 o
   3  -8  11      776.48      711.70     78.89 o
   4  -8  11       74.63       60.13     43.60 o
   5  -8  11      241.21      261.48     58.85 o
  -8  -7  11     1656.82     1645.36    144.44 o
  -7  -7  11     1504.76     1502.92     92.40 o
  -6  -7  11      209.25      151.92     48.96 o
  -5  -7  11      289.45      347.19     60.69 o
  -4  -7  11      749.96      944.46    152.97 o
  -3  -7  11        2.16       -7.65     26.82 o
  -2  -7  11      136.11       83.16     34.80 o
  -1  -7  11       88.76       82.01     39.81 o
   0  -7  11      831.68      787.89     96.64 o
   1  -7  11     1045.76      944.19     84.78 o
   2  -7  11      979.10      990.71     65.82 o
   3  -7  11     2407.59     2396.78    112.51 o
   4  -7  11     3628.85     4037.51    172.57 o
   5  -7  11     1841.10     1766.37    117.10 o
  -9  -6  11      807.97      837.87    111.93 o
  -8  -6  11      571.95      552.26     60.21 o
  -7  -6  11     2981.26     3021.34    138.14 o
  -6  -6  11     2690.67     2625.76    161.05 o
  -5  -6  11     4051.89     4368.20    229.99 o
  -4  -6  11     5351.90     5251.80    266.02 o
  -3  -6  11     5471.35     5341.30    222.61 o
  -2  -6  11     3697.06     3677.73    171.28 o
  -1  -6  11     5298.69     5239.62    224.73 o
   0  -6  11     4212.93     4217.61    193.55 o
   1  -6  11     2686.05     2787.91    103.08 o
   2  -6  11     3182.67     3162.45    124.51 o
   3  -6  11     1486.05     1415.71     84.35 o
   4  -6  11       12.07       -4.97     30.73 o
   5  -6  11       49.96       90.91     42.15 o
   6  -6  11        1.23       36.60     48.87 o
  -9  -5  11      663.44      591.96     67.90 o
  -8  -5  11     1262.32     1418.48     98.93 o
  -7  -5  11     3806.72     3720.41    186.53 o
  -6  -5  11      493.50      484.48     51.83 o
  -5  -5  11     1174.69     1079.12     96.72 o
  -4  -5  11     1054.48      973.90     93.94 o
  -3  -5  11      568.77      539.83     55.40 o
  -2  -5  11     2039.51     2051.69     96.34 o
  -1  -5  11     1472.54     1437.77     83.44 o
   0  -5  11     2338.16     2369.26     95.59 o
   1  -5  11     3170.53     3236.95    118.53 o
   2  -5  11     2233.66     2222.96     97.83 o
   3  -5  11     3477.18     3690.04    154.01 o
   4  -5  11     5191.44     5212.92    203.82 o
   5  -5  11     2367.36     2521.11    136.70 o
   6  -5  11     3204.63     3369.23    285.69 o
  -9  -4  11     1073.47     1184.68    108.73 o
  -8  -4  11      376.64      434.54     60.82 o
  -7  -4  11     3336.81     3271.55    180.14 o
  -6  -4  11     5440.75     5050.92    203.53 o
  -5  -4  11     4451.08     4171.66    220.76 o
  -4  -4  11    10900.92     9728.00    435.14 o
  -3  -4  11    13580.23    13549.06    410.42 o
  -2  -4  11     6108.48     6000.19    186.96 o
  -1  -4  11     2055.47     2175.23     85.22 o
   0  -4  11     4038.00     4169.38    132.96 o
   1  -4  11     1810.65     1964.63     83.95 o
   2  -4  11     1066.79      945.63     67.26 o
   3  -4  11     1905.95     1871.02    150.55 o
   4  -4  11      514.98      406.18     62.28 o
   5  -4  11       17.39       59.69     41.87 o
   6  -4  11       47.36       72.49     88.21 o
  -9  -3  11     1816.78     1811.93    125.80 o
  -8  -3  11     1870.14     1818.44    119.50 o
  -7  -3  11     3039.07     2885.45    148.83 o
  -6  -3  11      704.35      650.14     61.33 o
  -5  -3  11      156.86      137.64     44.17 o
  -4  -3  11      109.36       77.56     28.44 o
  -3  -3  11       14.78       13.69     20.31 o
  -2  -3  11      143.59      155.63     23.25 o
  -1  -3  11      159.37      160.62     23.72 o
   0  -3  11     2370.24     2440.31    124.01 o
   1  -3  11     4083.86     4150.45    149.14 o
   2  -3  11     3055.81     3218.60    135.21 o
   3  -3  11     2943.57     2989.18    206.71 o
   4  -3  11     6218.82     6029.27    214.93 o
   5  -3  11     2491.92     2395.00    287.55 o
   6  -3  11     1322.54     1239.94    142.45 o
   7  -3  11     1677.76     1466.96    163.41 o
 -10  -2  11      574.24      646.96    115.66 o
  -9  -2  11     1662.22     1621.26    165.23 o
  -8  -2  11     1576.50     1613.68    155.63 o
  -7  -2  11     1524.11     1500.17     96.24 o
  -6  -2  11     6676.69     6003.38    236.68 o
  -5  -2  11     2733.68     2671.64    196.17 o
  -4  -2  11     3569.01     3576.28    159.81 o
  -3  -2  11     6570.42     6545.32    174.48 o
  -2  -2  11     3917.46     3969.43    108.99 o
  -1  -2  11     2412.57     2418.02     86.22 o
   0  -2  11     5774.26     5910.56    190.34 o
   1  -2  11     2550.77     2576.13    110.14 o
   2  -2  11     1140.32     1245.59     75.97 o
   3  -2  11     2145.18     1954.43    100.45 o
   4  -2  11      293.71      311.16     49.31 o
   5  -2  11      334.86      397.05     66.54 o
   6  -2  11        8.41       34.55     44.99 o
   7  -2  11      104.98       98.53     69.61 o
 -10  -1  11     1822.76     1974.21    147.49 o
  -9  -1  11     1319.07     1218.66    222.79 o
  -8  -1  11     1265.42     1242.52    105.90 o
  -7  -1  11     2285.63     2476.88    128.14 o
  -6  -1  11     1766.85     1670.04    100.21 o
  -5  -1  11        7.02       32.40     27.50 o
  -4  -1  11        6.91        2.24     17.88 o
  -3  -1  11      726.84      726.10     38.35 o
  -2  -1  11      548.44      596.35     36.18 o
  -1  -1  11     3278.27     3368.05    121.14 o
   0  -1  11     2427.63     2417.20     99.27 o
   1  -1  11     8902.21     8868.31    270.77 o
   2  -1  11     2992.90     2989.55    122.48 o
   3  -1  11     2349.83     2563.08    191.46 o
   4  -1  11     3834.40     3854.33    155.88 o
   5  -1  11     4192.45     4301.98    262.02 o
   6  -1  11     2286.49     2143.77    148.07 o
   7  -1  11     2043.60     2131.22    156.61 o
 -10   0  11      235.89      238.02     67.34 o
  -9   0  11     1629.49     1567.06    129.19 o
  -8   0  11     1614.08     1704.46    129.45 o
  -7   0  11     2654.50     2512.84    130.75 o
  -6   0  11     9223.54     8782.90    282.14 o
  -5   0  11     4012.80     3551.44    161.25 o
  -4   0  11     4423.35     4224.66    177.71 o
  -3   0  11     6618.43     7087.47    253.48 o
  -2   0  11     6855.69     6975.21    195.23 o
  -1   0  11     4093.88     4166.24    144.15 o
   0   0  11     5801.51     5920.19    192.68 o
   1   0  11     3231.24     3201.51    138.63 o
   2   0  11       50.58       78.80     31.31 o
   3   0  11     2330.67     2138.47    104.67 o
   4   0  11      428.15      428.04     64.41 o
   5   0  11      173.51      179.40     49.47 o
   6   0  11       70.78      228.68     59.18 o
   7   0  11        9.29       63.69     60.86 o
 -10   1  11     1712.60     1925.03    156.41 o
  -9   1  11     2185.55     2176.17    158.80 o
  -8   1  11     1127.99      970.45    103.31 o
  -7   1  11     1844.26     1875.81     98.53 o
  -6   1  11     1137.65     1191.60     77.47 o
  -5   1  11       22.28       33.61     22.77 o
  -4   1  11        5.10       12.47     19.79 o
  -3   1  11     1067.67     1027.00     75.17 o
  -2   1  11     1259.12     1301.21     85.00 o
  -1   1  11     1961.76     1959.80     88.05 o
   0   1  11     1019.91     1105.04     73.62 o
   1   1  11     5206.17     5111.22    176.38 o
   2   1  11     4708.94     4794.60    172.02 o
   3   1  11     3579.19     3662.36    146.10 o
   4   1  11     5164.40     5103.85    224.40 o
   5   1  11     4507.02     4459.33    339.38 o
   6   1  11     1643.30     1779.89    135.57 o
  -9   2  11     1125.01     1115.11    145.77 o
  -8   2  11     1964.09     2296.33    160.80 o
  -7   2  11     1539.38     1541.48    107.73 o
  -6   2  11     3457.45     3579.10    145.39 o
  -5   2  11     5392.03     5430.62    195.36 o
  -4   2  11     3467.61     3473.20    110.86 o
  -3   2  11     8519.71     8431.10    240.70 o
  -2   2  11     6399.67     6407.31    242.26 o
  -1   2  11     4744.99     4937.56    199.16 o
   0   2  11     3888.54     4016.63    146.79 o
   1   2  11     3609.60     3500.61    136.06 o
   2   2  11      252.75      260.57     41.38 o
   3   2  11       70.64      100.49     38.32 o
   4   2  11      180.37      159.42     46.32 o
   5   2  11      222.72      266.93     60.63 o
   6   2  11      477.96      495.02     78.24 o
  -9   3  11     1417.04     1669.92    148.08 o
  -8   3  11      776.24      791.29    101.17 o
  -7   3  11     1052.52     1109.42     95.55 o
  -6   3  11      298.10      246.03     50.05 o
  -5   3  11      116.97       80.19     25.92 o
  -4   3  11      230.73      248.84     33.98 o
  -3   3  11      481.62      460.98     38.73 o
  -2   3  11     4283.28     4247.09    154.29 o
  -1   3  11      872.36      820.04    124.55 o
   0   3  11      946.55     1095.22    119.78 o
   1   3  11     2992.51     3050.57    125.76 o
   2   3  11     6101.39     5953.50    271.34 o
   3   3  11     1536.41     1587.12    109.65 o
   4   3  11     3125.86     3217.21    296.22 o
   5   3  11     2816.30     2931.45    165.17 o
   6   3  11     1198.54     1184.42    219.62 o
  -9   4  11      390.79      509.23     91.73 o
  -8   4  11     2228.62     2084.91    137.50 o
  -7   4  11     3163.27     3179.98    215.80 o
  -6   4  11     4020.32     4059.08    192.23 o
  -5   4  11     6402.14     6419.33    222.16 o
  -4   4  11     4836.98     4949.40    151.07 o
  -3   4  11     3336.82     3378.22    113.73 o
  -2   4  11     1318.40     1436.67     74.36 o
  -1   4  11      697.16      627.92     69.46 o
   0   4  11     1406.82     1518.37    101.47 o
   1   4  11     3702.16     3851.29    239.98 o
   2   4  11      706.62      720.43     76.45 o
   3   4  11       64.05       39.64     35.39 o
   4   4  11      473.87      345.04     64.48 o
   5   4  11      275.56      311.37     62.61 o
  -8   5  11      232.38      172.00     98.53 o
  -7   5  11      113.26       64.78     42.56 o
  -6   5  11       50.36       57.76     39.68 o
  -5   5  11       13.64        5.71     26.46 o
  -4   5  11      290.94      282.90     40.18 o
  -3   5  11      470.58      450.94     43.30 o
  -2   5  11     1385.26     1318.08     96.84 o
  -1   5  11     1030.09      874.60     81.35 o
   0   5  11     2192.60     1988.63    213.73 o
   1   5  11     2960.85     3071.20    153.29 o
   2   5  11     6471.57     6359.40    259.06 o
   3   5  11     2452.37     2494.94    184.55 o
   4   5  11     3740.97     3747.63    188.66 o
   5   5  11     2051.72     2303.92    151.96 o
  -8   6  11     1926.45     1900.54    405.61 o
  -7   6  11     1767.98     1658.85    128.27 o
  -6   6  11     2684.88     2839.69    163.60 o
  -5   6  11     4291.77     4377.30    161.64 o
  -4   6  11     3154.22     3172.67    145.44 o
  -3   6  11     4016.85     4047.85    151.80 o
  -2   6  11     5429.74     5465.91    206.01 o
  -1   6  11     2796.40     2987.58    154.31 o
   0   6  11     1273.83     1375.95    103.75 o
   1   6  11     1218.56     1373.97    129.04 o
   2   6  11      585.14      567.66     74.79 o
   3   6  11      134.98      104.61     46.72 o
   4   6  11       17.83       50.52     46.72 o
  -7   7  11       92.00       28.42     53.31 o
  -6   7  11      141.11      155.67     54.45 o
  -5   7  11       38.03       78.33     46.18 o
  -4   7  11      406.55      444.30     67.78 o
  -3   7  11      386.27      415.24     57.10 o
  -2   7  11     1184.76     1201.54     88.08 o
  -1   7  11     1824.55     1881.44    124.31 o
   0   7  11     1256.42     1488.80    122.96 o
   1   7  11     1454.40     1233.23    108.91 o
   2   7  11     2762.03     2742.61    189.53 o
   3   7  11     2909.24     3065.22    182.66 o
  -6   8  11     2097.70     1938.14    178.99 o
  -5   8  11     2208.31     2008.16    179.35 o
  -4   8  11     1540.73     1602.59    122.24 o
  -3   8  11     1597.50     1515.22    136.84 o
  -2   8  11     2148.70     2179.76    124.00 o
  -1   8  11     1186.03     1102.92    121.70 o
   0   8  11      315.97      206.80     66.33 o
   1   8  11      314.88      284.97    103.81 o
   2   8  11      502.40      328.98     67.82 o
  -4   9  11      183.17      199.53     50.86 o
  -3   9  11      517.68      475.29     77.72 o
  -2   9  11      461.55      429.71     75.24 o
  -1   9  11     2393.03     2123.46    148.60 o
   0   9  11     1496.64     1579.75    133.10 o
  -2 -11  12     2698.12     2893.63    230.79 o
  -1 -11  12     2728.47     2876.51    196.94 o
  -5 -10  12      859.60     1105.43    122.06 o
  -4 -10  12       25.61       26.12     52.23 o
  -3 -10  12       92.25      119.92     60.23 o
  -2 -10  12      126.81       99.14     63.96 o
  -1 -10  12      585.86      414.52     75.41 o
   0 -10  12     2329.74     2690.76    251.43 o
   1 -10  12      676.74      681.11     89.13 o
   2 -10  12     2343.45     2847.37    240.11 o
  -6  -9  12     1261.19     1083.58    116.73 o
  -5  -9  12     3325.31     3943.63    267.03 o
  -4  -9  12     5296.01     5525.03    345.38 o
  -3  -9  12     3588.32     4095.23    582.56 o
  -2  -9  12     3222.26     3274.85    285.08 o
  -1  -9  12     4218.82     4367.24    302.48 o
   0  -9  12     1803.06     1889.91    191.94 o
   1  -9  12     2538.89     2789.30    166.80 o
   2  -9  12     1847.16     1864.58    246.44 o
   3  -9  12       46.83       44.40     48.55 o
  -7  -8  12      446.58      470.10     87.94 o
  -6  -8  12      497.93      472.23     84.75 o
  -5  -8  12      611.90      652.26    134.05 o
  -4  -8  12       15.73       -0.12     40.27 o
  -3  -8  12      264.93      285.05    205.47 o
  -2  -8  12      221.92      261.97     78.21 o
  -1  -8  12      734.82      701.44     77.10 o
   0  -8  12     2591.22     2769.14    157.94 o
   1  -8  12     1006.70      897.72     92.13 o
   2  -8  12     1704.45     1797.88    134.45 o
   3  -8  12     2114.12     2258.42    180.00 o
   4  -8  12     1085.66      930.78     92.36 o
  -8  -7  12     1325.42     1479.06    141.24 o
  -7  -7  12     2201.55     2102.56    314.20 o
  -6  -7  12     2017.33     2023.06    171.62 o
  -5  -7  12     2561.44     2648.72    264.37 o
  -4  -7  12     4893.29     4904.72    642.79 o
  -3  -7  12     3381.91     3049.13    297.14 o
  -2  -7  12     4016.59     4067.89    251.11 o
  -1  -7  12     4343.18     4305.80    236.24 o
   0  -7  12     3164.95     3138.79    165.39 o
   1  -7  12     1004.41      927.16    125.44 o
   2  -7  12     1600.27     1776.05    175.17 o
   3  -7  12      233.30      209.21     54.23 o
   4  -7  12       10.86       23.29     39.16 o
   5  -7  12       59.70      125.77     50.36 o
  -8  -6  12     1401.81     1331.35    292.08 o
  -7  -6  12      299.92      287.27     45.78 o
  -6  -6  12      211.13      155.73     52.15 o
  -5  -6  12       67.54      -16.32     38.43 o
  -4  -6  12        7.01       22.19     48.50 o
  -3  -6  12      576.63      503.91     76.87 o
  -2  -6  12      268.76      235.73     59.64 o
  -1  -6  12     1647.07     1743.36    112.51 o
   0  -6  12     2646.16     2638.15    146.45 o
   1  -6  12     2571.88     2376.20    103.01 o
   2  -6  12     1752.90     1935.52    105.07 o
   3  -6  12     4903.54     4874.39    192.70 o
   4  -6  12     2947.47     2948.00    147.05 o
   5  -6  12     2834.04     2680.23    157.94 o
  -9  -5  12      927.31      939.29     87.45 o
  -8  -5  12     1564.11     1510.98    106.09 o
  -7  -5  12     2141.34     1895.80    108.47 o
  -6  -5  12     2999.13     2876.48    178.29 o
  -5  -5  12     4398.67     4298.08    233.72 o
  -4  -5  12     8896.70     8759.11    407.32 o
  -3  -5  12    10056.62     9080.57    422.82 o
  -2  -5  12     7340.64     7044.99    416.24 o
  -1  -5  12     9485.92     9480.49    376.01 o
   0  -5  12     1751.88     1946.65    102.53 o
   1  -5  12      100.82       68.14     53.57 o
   2  -5  12      771.03      780.15     68.81 o
   3  -5  12      164.20      111.74     38.54 o
   4  -5  12      102.92       80.72     39.53 o
   5  -5  12       61.64      113.02     48.14 o
  -9  -4  12      848.69      839.84     86.01 o
  -8  -4  12     1256.07     1164.95     89.61 o
  -7  -4  12      724.47      581.35     63.08 o
  -6  -4  12      570.82      451.81     81.55 o
  -5  -4  12        9.51      -18.27     33.04 o
  -4  -4  12      442.47      361.64     66.97 o
  -3  -4  12       80.74      103.62     45.83 o
  -2  -4  12     1457.01     1572.73    104.31 o
  -1  -4  12     3107.16     3197.90    154.29 o
   0  -4  12     3626.75     3709.83    140.99 o
   1  -4  12     2748.42     2808.80    121.44 o
   2  -4  12     2187.22     2101.89    117.61 o
   3  -4  12     3199.75     3240.37    256.21 o
   4  -4  12     1841.85     1846.50    193.80 o
   5  -4  12     2322.28     2444.73    212.93 o
   6  -4  12     2467.31     2457.15    451.45 o
  -9  -3  12     1297.98     1168.63    102.86 o
  -8  -3  12     1723.50     1687.24    164.88 o
  -7  -3  12     4576.63     4125.81    183.69 o
  -6  -3  12     4254.38     4011.63    177.13 o
  -5  -3  12     4126.32     3692.72    209.67 o
  -4  -3  12     6006.45     5589.10    285.53 o
  -3  -3  12     6909.83     6666.63    276.74 o
  -2  -3  12     1700.30     1688.09    201.36 o
  -1  -3  12     2560.37     2756.30    180.82 o
   0  -3  12     2960.76     2989.12    165.18 o
   1  -3  12     1079.53     1118.32     76.08 o
   2  -3  12      803.63      837.57     66.66 o
   3  -3  12      742.02      723.31     78.15 o
   4  -3  12       96.73      165.69     49.10 o
   5  -3  12       10.30      244.16     68.51 o
   6  -3  12      142.51      340.06     86.12 o
  -9  -2  12      382.61      471.93     74.29 o
  -8  -2  12      455.43      393.73     58.73 o
  -7  -2  12      744.41      676.82     69.07 o
  -6  -2  12       17.16      -10.00     23.69 o
  -5  -2  12      105.46       52.87     37.98 o
  -4  -2  12        7.06      -20.57     26.56 o
  -3  -2  12      124.51       95.35     34.56 o
  -2  -2  12     1442.47     1385.41     66.15 o
  -1  -2  12     1345.68     1348.72     69.73 o
   0  -2  12     4625.44     4738.94    164.04 o
   1  -2  12     5489.20     5671.43    192.98 o
   2  -2  12     3063.65     3174.32    131.29 o
   3  -2  12     3376.58     3263.64    139.15 o
   4  -2  12     4460.70     4520.92    178.25 o
   5  -2  12     1891.52     1866.63    134.86 o
   6  -2  12     2167.59     2198.43    404.28 o
  -9  -1  12     1992.55     1861.69    141.12 o
  -8  -1  12     1706.01     1878.03    116.62 o
  -7  -1  12     3266.26     3235.35    156.54 o
  -6  -1  12     5088.95     4923.96    209.80 o
  -5  -1  12     5400.59     5116.43    215.07 o
  -4  -1  12     5351.70     5047.47    214.04 o
  -3  -1  12     7398.38     7286.66    232.97 o
  -2  -1  12     3831.06     3802.54    133.22 o
  -1  -1  12     1648.13     1722.86     81.21 o
   0  -1  12     2841.49     2890.69    116.21 o
   1  -1  12      486.70      593.18     91.39 o
   2  -1  12      181.64      153.83     52.54 o
   3  -1  12       42.75       30.63     33.84 o
   4  -1  12        0.19       66.18     39.45 o
   5  -1  12      135.28      232.92    101.80 o
   6  -1  12       18.68      143.57     57.16 o
  -9   0  12      612.20      705.84     95.51 o
  -8   0  12      912.67      782.61     93.26 o
  -7   0  12     1622.25     1572.23    105.61 o
  -6   0  12      316.29      218.48     53.47 o
  -5   0  12       10.28       12.15     23.88 o
  -4   0  12      659.62      588.31     67.46 o
  -3   0  12      574.73      624.52     48.36 o
  -2   0  12     3640.48     3756.42    135.07 o
  -1   0  12      991.95      931.43     60.53 o
   0   0  12     6458.35     6739.87    218.54 o
   1   0  12     6784.50     6630.92    301.26 o
   2   0  12     5021.77     5003.61    181.02 o
   3   0  12     2991.49     2928.17    162.09 o
   4   0  12     3593.98     3725.46    184.90 o
   5   0  12     2537.88     2557.74    157.88 o
   6   0  12     1616.56     1534.35    130.91 o
  -9   1  12     2681.44     2903.48    299.54 o
  -8   1  12     1617.23     1570.74    167.89 o
  -7   1  12     2852.43     2921.98    179.86 o
  -6   1  12     5054.64     4971.84    228.95 o
  -5   1  12     4593.79     4465.96    172.15 o
  -4   1  12     2642.59     2564.95    137.47 o
  -3   1  12     7769.61     7846.09    287.03 o
  -2   1  12     6103.20     6132.06    199.68 o
  -1   1  12     1181.75     1301.84     74.12 o
   0   1  12     3389.63     3534.41    219.67 o
   1   1  12      722.17      867.88     71.70 o
   2   1  12      232.59      290.25     43.95 o
   3   1  12      237.77      140.17     43.61 o
   4   1  12       93.11      136.66     47.96 o
   5   1  12      827.42     1033.56    171.89 o
   6   1  12      276.67      286.03     83.96 o
  -9   2  12      549.38      370.73     81.15 o
  -8   2  12      378.13      501.03    117.53 o
  -7   2  12      538.45      479.44     66.27 o
  -6   2  12      156.34       92.44     33.58 o
  -5   2  12       15.52       39.32     27.73 o
  -4   2  12      218.93      168.34     31.81 o
  -3   2  12      894.47      910.67     77.45 o
  -2   2  12     2648.92     2591.80    131.11 o
  -1   2  12     3210.68     3330.95    131.17 o
   0   2  12     2737.21     2718.29    116.24 o
   1   2  12     5653.39     5254.80    187.03 o
   2   2  12     3411.43     3308.91    246.88 o
   3   2  12     2978.00     2892.81    154.06 o
   4   2  12     2908.60     3191.30    170.32 o
   5   2  12     1600.28     1833.10    135.75 o
  -9   3  12     2283.24     2439.92    245.44 o
  -8   3  12     1381.49     1666.23    146.18 o
  -7   3  12     1679.11     1618.43    117.61 o
  -6   3  12     5151.62     5462.56    236.88 o
  -5   3  12     3615.40     3731.45    154.82 o
  -4   3  12     2119.98     2065.91     92.78 o
  -3   3  12     3660.47     3697.44    132.44 o
  -2   3  12     4027.11     3804.36    186.02 o
  -1   3  12      422.21      425.57     59.26 o
   0   3  12      404.88      366.81     56.08 o
   1   3  12      934.43      983.06     83.78 o
   2   3  12        5.04        3.04     30.73 o
   3   3  12      131.99      109.29     44.06 o
   4   3  12        2.54       70.93     43.93 o
   5   3  12      308.79      551.10     92.32 o
  -8   4  12       45.90       -2.82     44.93 o
  -7   4  12      380.97      261.24     61.19 o
  -6   4  12       98.55      113.02     44.32 o
  -5   4  12      656.21      696.01     80.38 o
  -4   4  12      571.70      535.47     58.43 o
  -3   4  12     1825.98     1753.68     87.05 o
  -2   4  12     5180.98     5210.28    191.89 o
  -1   4  12     4498.21     4504.60    277.45 o
   0   4  12      357.10      452.18     76.21 o
   1   4  12     2824.42     3074.38    154.88 o
   2   4  12     2945.74     2830.49    151.17 o
   3   4  12     2999.78     2839.03    157.92 o
   4   4  12     2611.61     2712.45    187.82 o
   5   4  12     3645.49     3577.59    193.37 o
  -8   5  12     1554.24     1580.82    127.75 o
  -7   5  12     1783.09     1860.34    134.21 o
  -6   5  12     2661.91     2740.12    160.75 o
  -5   5  12     3058.51     3135.94    167.60 o
  -4   5  12     2614.29     2623.41    125.91 o
  -3   5  12     3383.41     3545.69    134.82 o
  -2   5  12     3941.17     3914.84    228.90 o
  -1   5  12     1193.60     1110.17     95.66 o
   0   5  12     1472.63     1377.89    129.13 o
   1   5  12      967.35      928.85    131.57 o
   2   5  12       38.25       42.96     40.41 o
   3   5  12        1.99       17.77     39.79 o
   4   5  12       72.40      163.36     54.79 o
  -7   6  12       81.10       63.12     59.16 o
  -6   6  12       24.62       91.47     56.71 o
  -5   6  12      232.16      172.14     98.87 o
  -4   6  12      644.06      699.38     82.43 o
  -3   6  12      374.66      324.43     73.05 o
  -2   6  12     1883.31     1969.08    137.36 o
  -1   6  12     3580.07     3871.85    313.78 o
   0   6  12     1760.95     1968.31    129.00 o
   1   6  12     4076.65     4323.51    227.92 o
   2   6  12     3508.43     3335.18    175.00 o
   3   6  12     1868.55     2015.66    138.90 o
  -6   7  12     2963.78     3468.29    374.96 o
  -5   7  12     3338.84     3585.99    333.12 o
  -4   7  12     2324.51     2228.77    163.87 o
  -3   7  12     1129.99     1102.26     87.65 o
  -2   7  12     1874.47     1823.91    111.78 o
  -1   7  12      688.97      730.90     85.12 o
   0   7  12       86.40      101.58     90.08 o
   1   7  12      400.04      421.60     97.54 o
   2   7  12        2.87      -20.62     43.40 o
  -5   8  12      551.58      759.91    119.21 o
  -4   8  12      692.56      650.08     89.51 o
  -3   8  12      390.14      364.96     60.50 o
  -2   8  12     1016.88     1074.22     91.28 o
  -1   8  12     2181.56     2493.19    188.58 o
   0   8  12     1855.16     1913.86    275.03 o
   1   8  12     1691.93     1793.65    507.68 o
  -3 -10  13     2163.34     2486.96    204.67 o
  -2 -10  13     3124.49     3603.58    270.76 o
  -1 -10  13     2178.48     2180.48    199.34 o
   0 -10  13     1079.44     1263.61    129.56 o
  -5  -9  13      243.11      259.04     78.35 o
  -4  -9  13        8.27        4.26     49.04 o
  -3  -9  13      147.67       93.81     60.76 o
  -2  -9  13      668.70      790.43    116.19 o
  -1  -9  13     2691.14     2915.85    185.51 o
   0  -9  13     1539.07     2046.03    384.56 o
   1  -9  13     1424.48     1792.88    155.39 o
   2  -9  13     1282.92     1444.19    145.90 o
  -6  -8  13     1232.74     1222.69    134.85 o
  -5  -8  13     3355.98     3280.59    241.98 o
  -4  -8  13     3558.90     4043.88    478.63 o
  -3  -8  13     1220.46     1351.19    164.96 o
  -2  -8  13     2817.45     2427.19    173.69 o
  -1  -8  13     2934.32     2925.17    161.95 o
   0  -8  13      961.82      895.79    110.39 o
   1  -8  13     1448.48     1187.98    131.55 o
   2  -8  13      990.45      927.83    188.67 o
   3  -8  13       41.26       43.27     60.41 o
  -7  -7  13      334.47      282.86     51.15 o
  -6  -7  13        3.19       17.06     54.37 o
  -5  -7  13        0.32       35.86     46.32 o
  -4  -7  13      364.49      284.17    114.59 o
  -3  -7  13      684.02      768.93    269.16 o
  -2  -7  13      531.68      487.36    115.13 o
  -1  -7  13     1954.07     2028.33    128.39 o
   0  -7  13     4438.40     4611.78    396.79 o
   1  -7  13     2075.92     2192.12    158.14 o
   2  -7  13     2603.98     2444.86    166.08 o
   3  -7  13     3030.55     2946.36    183.30 o
   4  -7  13     2561.97     2753.10    180.57 o
  -8  -6  13     2004.33     1733.92    170.29 o
  -7  -6  13     2776.59     2545.06    356.31 o
  -6  -6  13     2585.03     2760.59    240.65 o
  -5  -6  13     4548.72     4525.57    359.51 o
  -4  -6  13     6664.89     6529.94    568.71 o
  -3  -6  13     3534.28     3498.40    213.55 o
  -2  -6  13     3368.26     3346.90    210.80 o
  -1  -6  13     5071.65     5107.82    452.36 o
   0  -6  13     1485.52     1444.15    110.37 o
   1  -6  13      468.41      448.51     95.54 o
   2  -6  13      650.49      827.10    121.47 o
   3  -6  13        7.08       35.99     35.32 o
   4  -6  13       53.02       52.35     40.85 o
  -8  -5  13      794.97      838.82     84.36 o
  -7  -5  13      123.13       61.30     32.58 o
  -6  -5  13       15.80        9.30     40.31 o
  -5  -5  13       76.58       34.39     44.42 o
  -4  -5  13      734.07      679.30    109.26 o
  -3  -5  13     1177.98      969.53    107.67 o
  -2  -5  13      540.66      418.05     77.30 o
  -1  -5  13     2299.94     2095.41    172.94 o
   0  -5  13     8961.26     9056.94    311.33 o
   1  -5  13     4591.85     4817.58    181.44 o
   2  -5  13     1959.10     1739.68    102.54 o
   3  -5  13     2390.93     2450.01    141.62 o
   4  -5  13     2584.62     2446.69    159.10 o
   5  -5  13      741.47     1047.45    137.15 o
  -8  -4  13     1952.79     1824.56    149.27 o
  -7  -4  13     3449.16     3087.63    199.75 o
  -6  -4  13     2888.10     2789.59    182.18 o
  -5  -4  13     3515.88     3405.95    206.27 o
  -4  -4  13     7311.76     6636.19    335.51 o
  -3  -4  13     2790.14     2773.26    184.19 o
  -2  -4  13     4083.29     4009.28    190.05 o
  -1  -4  13     5664.57     5820.19    248.97 o
   0  -4  13     1821.00     1677.50     98.87 o
   1  -4  13       31.18       59.42     32.40 o
   2  -4  13      301.71      267.50     51.84 o
   3  -4  13       57.17       69.83     41.62 o
   4  -4  13      413.56      543.68     89.13 o
   5  -4  13      168.60      461.04    129.52 o
  -9  -3  13      663.71      749.52     89.06 o
  -8  -3  13      384.72      372.41     60.10 o
  -7  -3  13      122.16       77.73     37.40 o
  -6  -3  13       36.56       34.35     29.23 o
  -5  -3  13       63.50       18.39     37.69 o
  -4  -3  13      708.75      729.35    107.13 o
  -3  -3  13     2111.74     2088.64    124.98 o
  -2  -3  13      864.53      808.83    109.11 o
  -1  -3  13     1751.94     1639.87    108.00 o
   0  -3  13     2671.40     2671.34    128.88 o
   1  -3  13     2280.75     2194.99    120.08 o
   2  -3  13     2549.17     2513.21    136.07 o
   3  -3  13     3733.42     3719.55    186.88 o
   4  -3  13     2869.59     2961.50    161.96 o
   5  -3  13     2024.13     2117.19    374.43 o
  -9  -2  13     1523.26     1732.15    136.41 o
  -8  -2  13     1804.42     1620.52    110.88 o
  -7  -2  13     3862.44     3542.56    171.60 o
  -6  -2  13     3526.80     3195.68    157.82 o
  -5  -2  13     2852.09     2561.76    171.30 o
  -4  -2  13     7145.33     6893.68    278.84 o
  -3  -2  13     6344.15     6180.05    257.84 o
  -2  -2  13      851.87      956.45     99.26 o
  -1  -2  13     2580.78     2669.78    125.18 o
   0  -2  13     1760.38     1740.64    102.73 o
   1  -2  13       18.71       43.76     32.36 o
   2  -2  13        7.55        7.74     32.90 o
   3  -2  13        2.78      -49.37     32.64 o
   4  -2  13      408.96      525.53    124.19 o
   5  -2  13      490.30      838.42    191.35 o
  -9  -1  13      242.04      217.58     64.76 o
  -8  -1  13      547.53      471.47    130.32 o
  -7  -1  13       47.12       35.80     32.86 o
  -6  -1  13        1.33       21.38     31.81 o
  -5  -1  13      142.71      174.91     44.67 o
  -4  -1  13      348.59      360.07     59.43 o
  -3  -1  13     3438.94     3225.71    164.16 o
  -2  -1  13     2174.80     2219.21    109.72 o
  -1  -1  13     2206.11     2271.36    100.10 o
   0  -1  13     4206.13     4286.73    157.63 o
   1  -1  13     5591.32     5826.63    202.07 o
   2  -1  13     4318.83     4498.03    238.36 o
   3  -1  13     4824.76     5065.20    191.54 o
   4  -1  13     2765.04     3035.17    167.99 o
   5  -1  13     1409.03     1785.24    170.00 o
  -9   0  13     1185.14     1274.07    124.55 o
  -8   0  13     2586.67     2592.83    171.22 o
  -7   0  13     3825.02     3717.62    179.19 o
  -6   0  13     5320.53     5191.33    225.25 o
  -5   0  13     4388.24     3908.62    159.41 o
  -4   0  13     7871.39     7464.24    424.41 o
  -3   0  13     5744.13     5529.83    251.13 o
  -2   0  13      895.83      956.75     62.44 o
  -1   0  13     1463.56     1649.07     84.59 o
   0   0  13     1204.75     1319.36     78.99 o
   1   0  13      624.62      615.71     67.31 o
   2   0  13        6.51       22.08     28.33 o
   3   0  13        8.11        3.55     35.45 o
   4   0  13      879.51     1245.46    127.82 o
   5   0  13      364.19      958.17    104.51 o
  -9   1  13      319.53      271.29     73.76 o
  -8   1  13       87.42       94.77     86.88 o
  -7   1  13      371.38      244.34     64.82 o
  -6   1  13        3.08        6.50     26.82 o
  -5   1  13      244.85      160.72     38.36 o
  -4   1  13       61.79       40.56     33.95 o
  -3   1  13     2347.44     2254.25    116.09 o
  -2   1  13     2377.43     2364.60    104.44 o
  -1   1  13     3025.75     3025.67    123.51 o
   0   1  13     4323.58     4234.13    175.94 o
   1   1  13     5898.73     6353.39    281.03 o
   2   1  13     3604.10     3757.52    252.24 o
   3   1  13     2310.33     2282.31    138.10 o
   4   1  13     2811.29     2781.93    281.08 o
   5   1  13     1256.67     1532.15    127.65 o
  -9   2  13     1437.95     1472.32    145.28 o
  -8   2  13     3285.31     3405.86    214.19 o
  -7   2  13     2866.64     2421.33    173.71 o
  -6   2  13     5114.49     5338.30    298.79 o
  -5   2  13     2334.58     2357.97    120.78 o
  -4   2  13     2418.97     2220.45    135.94 o
  -3   2  13     3255.56     3083.43    151.28 o
  -2   2  13     1103.39     1176.85     74.76 o
  -1   2  13      290.69      308.23     42.70 o
   0   2  13      359.47      441.86     51.42 o
   1   2  13       86.80       86.13     32.22 o
   2   2  13        8.32      -19.36     31.90 o
   3   2  13        4.96       -6.28     34.79 o
   4   2  13      180.27      256.23     58.41 o
   5   2  13      851.67     1263.05    118.44 o
  -8   3  13       52.30       40.14     81.02 o
  -7   3  13       51.27       -1.76     37.06 o
  -6   3  13       11.32      -27.40     32.66 o
  -5   3  13      614.84      641.31     77.85 o
  -4   3  13      931.72      858.63    144.22 o
  -3   3  13     2163.76     2437.73    118.77 o
  -2   3  13     4543.81     4465.34    196.99 o
  -1   3  13     2198.01     2276.11    108.85 o
   0   3  13     3803.34     3836.02    213.04 o
   1   3  13     2984.32     3145.72    195.86 o
   2   3  13     1877.86     1987.23    128.66 o
   3   3  13     2493.28     2541.74    150.49 o
   4   3  13     2766.56     2829.93    165.33 o
  -8   4  13     1348.68     1238.89    138.02 o
  -7   4  13     1212.11     1200.92    109.41 o
  -6   4  13     2949.64     2917.78    165.22 o
  -5   4  13     3218.26     3226.16    171.55 o
  -4   4  13     1179.25     1208.72    104.06 o
  -3   4  13     3458.14     3368.75    146.74 o
  -2   4  13     3348.79     3177.49    246.79 o
  -1   4  13      186.50      202.12    102.87 o
   0   4  13       11.15       43.53     37.75 o
   1   4  13        6.93       34.16     36.17 o
   2   4  13       39.06       31.86     38.12 o
   3   4  13       35.36       97.05     47.86 o
   4   4  13       43.93      118.51     53.21 o
  -7   5  13       40.26       40.74     45.74 o
  -6   5  13        6.17      -50.44     34.52 o
  -5   5  13      907.39      862.30     95.45 o
  -4   5  13      797.07      859.77     95.41 o
  -3   5  13     1411.77     1400.94    135.37 o
  -2   5  13     4398.12     4198.72    201.18 o
  -1   5  13     3016.23     3068.83    165.56 o
   0   5  13     2636.65     2634.55    292.35 o
   1   5  13     2719.45     2832.94    158.70 o
   2   5  13     4155.75     3931.12    195.14 o
   3   5  13     2262.50     2129.51    144.73 o
  -6   6  13     2624.50     2819.01    220.71 o
  -5   6  13     3095.23     2962.84    222.25 o
  -4   6  13      750.09      738.48    113.13 o
  -3   6  13     1901.18     1914.66    233.45 o
  -2   6  13      984.57     1176.81    166.84 o
  -1   6  13      516.39      496.57     75.46 o
   0   6  13      261.64      251.18     59.71 o
   1   6  13       81.98        2.05     41.96 o
   2   6  13       52.17       43.75     47.59 o
  -5   7  13      686.63      815.74    141.24 o
  -4   7  13     1724.73     1606.81    163.11 o
  -3   7  13      988.88     1096.94    127.90 o
  -2   7  13     2602.55     2663.84    279.49 o
  -1   7  13     2235.74     2184.54    146.56 o
   0   7  13     1475.16     1150.36    131.90 o
   1   7  13     1531.33     1915.36    138.69 o
  -4  -9  14     1368.86     1541.96    161.50 o
  -3  -9  14     2133.30     2126.65    191.35 o
  -2  -9  14     2447.38     2349.98    207.87 o
  -1  -9  14     1331.43     1281.32    155.63 o
   0  -9  14      382.02      372.56    103.40 o
   1  -9  14      310.21      317.96     80.53 o
  -5  -8  14      117.41       77.28     65.03 o
  -4  -8  14      147.18      259.57     84.75 o
  -3  -8  14      434.32      495.15    102.34 o
  -2  -8  14     1107.10     1217.89    149.24 o
  -1  -8  14     2086.14     2386.75    213.20 o
   0  -8  14     2701.34     3054.60    198.48 o
   1  -8  14     1626.45     1747.42    151.11 o
   2  -8  14     3864.56     4377.29    266.66 o
  -6  -7  14     1712.97     1638.96    167.36 o
  -5  -7  14     4405.21     4621.07    319.26 o
  -4  -7  14     3274.64     3442.87    258.77 o
  -3  -7  14     1779.54     1751.43    154.09 o
  -2  -7  14     1775.07     1874.26    347.25 o
  -1  -7  14     1982.01     1873.51    248.38 o
   0  -7  14      632.30      606.70     80.75 o
   1  -7  14      419.05      482.44     83.90 o
   2  -7  14      104.07       69.10     56.21 o
   3  -7  14      306.34      308.89     86.23 o
  -7  -6  14       50.02       18.30     36.23 o
  -6  -6  14       28.00       -2.66     52.77 o
  -5  -6  14      115.21      124.73     57.01 o
  -4  -6  14      629.09      643.49     94.75 o
  -3  -6  14     1305.20     1328.50    130.75 o
  -2  -6  14     2893.26     2832.72    212.67 o
  -1  -6  14     5624.54     5742.70    311.30 o
   0  -6  14     4690.87     4563.63    388.16 o
   1  -6  14     4438.50     4294.15    501.80 o
   2  -6  14     3216.63     3165.72    211.45 o
   3  -6  14     2528.52     2858.99    262.77 o
  -8  -5  14     3634.77     3454.05    402.14 o
  -7  -5  14     4907.23     4673.49    256.58 o
  -6  -5  14     2197.50     2198.36    166.22 o
  -5  -5  14     2841.59     2655.01    188.78 o
  -4  -5  14     4222.88     4302.85    478.10 o
  -3  -5  14     1723.40     1384.75    133.98 o
  -2  -5  14     1482.09     1698.54    149.28 o
  -1  -5  14     3046.89     2875.13    197.10 o
   0  -5  14     1588.93     1523.29    161.76 o
   1  -5  14      604.43      552.64     88.49 o
   2  -5  14       36.62        7.61     36.99 o
   3  -5  14      453.53      523.38     74.16 o
   4  -5  14      627.82     1291.00    144.98 o
  -8  -4  14      325.46      257.34     65.35 o
  -7  -4  14       59.45       37.39     34.26 o
  -6  -4  14      328.38      245.17     68.42 o
  -5  -4  14      373.04      314.15     73.09 o
  -4  -4  14      831.49      752.48    160.96 o
  -3  -4  14     1549.14     1300.84    129.37 o
  -2  -4  14     1150.75     1280.66    130.45 o
  -1  -4  14     1915.89     2100.31    134.50 o
   0  -4  14     6144.93     5995.30    349.38 o
   1  -4  14     4204.10     4217.68    257.01 o
   2  -4  14     2251.31     2274.53    237.63 o
   3  -4  14     2628.33     2747.59    152.96 o
   4  -4  14     1208.49     1635.78    195.88 o
  -8  -3  14     2277.27     1982.59    127.63 o
  -7  -3  14     2762.90     2458.62    138.76 o
  -6  -3  14     1703.10     1552.16    139.00 o
  -5  -3  14     2674.87     2776.84    189.40 o
  -4  -3  14     4429.45     4368.66    253.64 o
  -3  -3  14     2769.44     2498.55    180.02 o
  -2  -3  14     2105.30     2184.30    220.37 o
  -1  -3  14     1735.28     1994.10    151.46 o
   0  -3  14      221.47      259.05     67.28 o
   1  -3  14       58.56       86.03     38.77 o
   2  -3  14      273.55      360.36     61.05 o
   3  -3  14       82.70       90.25     44.14 o
   4  -3  14      991.22     1484.34    151.54 o
  -8  -2  14      217.51      198.98     54.69 o
  -7  -2  14       11.32       22.30     32.95 o
  -6  -2  14      696.24      724.40     81.55 o
  -5  -2  14      590.91      558.37     88.22 o
  -4  -2  14     1642.37     1594.62    286.48 o
  -3  -2  14     2844.07     2611.73    150.30 o
  -2  -2  14     2488.14     2554.65    245.71 o
  -1  -2  14     3713.36     3937.59    450.38 o
   0  -2  14     4913.06     4956.89    212.95 o
   1  -2  14     3553.93     3804.00    175.80 o
   2  -2  14     2371.47     2650.80    145.58 o
   3  -2  14     3513.55     3559.61    292.02 o
   4  -2  14     1716.58     2141.18    182.11 o
  -8  -1  14     1200.16     1104.87    149.51 o
  -7  -1  14     3604.17     3196.38    279.39 o
  -6  -1  14     3636.99     3214.77    175.56 o
  -5  -1  14     1968.77     1978.49    158.81 o
  -4  -1  14     5616.24     5458.04    262.85 o
  -3  -1  14     4175.73     3778.95    222.24 o
  -2  -1  14     2027.92     1982.91    330.46 o
  -1  -1  14     1129.82     1370.00     90.22 o
   0  -1  14      561.83      697.32     70.97 o
   1  -1  14       53.46       62.06     36.88 o
   2  -1  14        1.32       15.03     35.66 o
   3  -1  14       74.09      116.29     58.40 o
   4  -1  14     1577.18     1982.02    173.78 o
  -8   0  14      114.91       50.44     47.75 o
  -7   0  14       10.31       -3.21     40.88 o
  -6   0  14      455.49      390.04     62.82 o
  -5   0  14       95.24      114.06     37.52 o
  -4   0  14      963.04      936.18     92.60 o
  -3   0  14     3190.22     2710.49    177.88 o
  -2   0  14     2835.25     2876.15    138.85 o
  -1   0  14     2924.62     3303.21    198.44 o
   0   0  14     5572.45     5583.93    229.52 o
   1   0  14     3808.12     4040.34    186.15 o
   2   0  14     2512.49     2485.10    180.32 o
   3   0  14     4462.79     4560.69    266.15 o
   4   0  14     1973.65     2054.57    242.51 o
  -8   1  14     1457.00     1385.22    137.13 o
  -7   1  14     4513.98     4440.90    430.13 o
  -6   1  14     2668.81     2735.11    169.04 o
  -5   1  14     2850.29     2949.81    172.19 o
  -4   1  14     3190.40     3432.48    242.84 o
  -3   1  14     3614.43     3587.13    216.59 o
  -2   1  14      803.62      839.90     74.65 o
  -1   1  14      592.11      779.90     78.42 o
   0   1  14      486.07      520.60     84.01 o
   1   1  14      561.24      632.16     63.44 o
   2   1  14      309.05      414.65    115.83 o
   3   1  14       93.11       80.18     46.68 o
   4   1  14      734.59     1048.30    124.33 o
  -8   2  14        3.64       36.63     53.40 o
  -7   2  14        6.97       17.82     41.75 o
  -6   2  14      888.85      886.97     93.08 o
  -5   2  14      638.99      585.72     67.00 o
  -4   2  14     1724.10     1648.33    119.55 o
  -3   2  14     2227.28     2043.25    162.14 o
  -2   2  14     2699.06     2939.44    147.78 o
  -1   2  14     1646.98     1645.02     93.47 o
   0   2  14     3619.69     3735.49    151.69 o
   1   2  14     3319.05     3224.01    163.87 o
   2   2  14     1311.32     1192.34    102.82 o
   3   2  14     1742.63     1753.89    159.22 o
   4   2  14     2121.43     2319.03    155.96 o
  -7   3  14     2740.97     2841.80    201.68 o
  -6   3  14     1933.76     1954.37    135.99 o
  -5   3  14     1062.86     1059.82    100.76 o
  -4   3  14     2190.39     2126.32    154.19 o
  -3   3  14     1827.73     1880.65    160.71 o
  -2   3  14      210.75      264.63     51.87 o
  -1   3  14      399.82      374.64     54.54 o
   0   3  14      102.39      187.14     48.49 o
   1   3  14      314.12      288.78     98.89 o
   2   3  14      945.40     1103.60    100.94 o
   3   3  14       12.56      103.85     46.74 o
  -7   4  14       34.68       24.04     43.88 o
  -6   4  14      251.65      244.07     61.20 o
  -5   4  14      274.85      179.26     55.97 o
  -4   4  14      383.04      466.49    102.04 o
  -3   4  14     2286.69     2353.58    169.07 o
  -2   4  14     2853.64     3135.30    489.02 o
  -1   4  14     3759.76     4165.08    228.07 o
   0   4  14     6598.25     6517.88    268.79 o
   1   4  14     5607.14     5674.77    245.62 o
   2   4  14     1308.31     1341.61    113.02 o
   3   4  14      784.67      806.60    103.98 o
  -6   5  14     2882.07     2634.65    213.15 o
  -5   5  14     1469.20     1410.87    308.87 o
  -4   5  14     1738.21     1665.94    279.29 o
  -3   5  14      922.80      705.52    112.77 o
  -2   5  14      703.17      732.97     87.70 o
  -1   5  14       73.98       36.54     39.64 o
   0   5  14       11.25       31.07     40.26 o
   1   5  14       81.74       43.25     42.66 o
   2   5  14      299.12      154.94     52.90 o
  -5   6  14     1025.06      884.32    129.62 o
  -4   6  14      823.35      899.40    130.88 o
  -3   6  14     2483.58     2222.93    192.76 o
  -2   6  14     2769.25     2662.97    270.01 o
  -1   6  14     1813.00     2033.46    143.16 o
   0   6  14     1030.19     1096.12    105.86 o
   1   6  14     3548.49     3498.90    187.54 o
  -3   7  14      504.88      343.78    136.45 o
  -2   7  14      351.94      312.42     68.98 o
  -4  -8  15     1335.00     1728.50    180.69 o
  -3  -8  15      550.01      557.51    113.53 o
  -2  -8  15     2194.35     2531.19    225.99 o
  -1  -8  15      280.70      236.65     86.88 o
   0  -8  15      135.00      102.87     82.61 o
  -5  -7  15      290.45      384.29    101.27 o
  -4  -7  15     1073.76     1309.57    158.83 o
  -3  -7  15     2154.80     2569.57    226.52 o
  -2  -7  15     2170.37     2518.94    224.39 o
  -1  -7  15     4544.42     4570.43    333.66 o
   0  -7  15     2953.14     3178.78    266.50 o
   1  -7  15     3472.26     3643.97    233.55 o
   2  -7  15     3913.87     3990.64    252.02 o
  -6  -6  15     3203.22     3481.52    272.36 o
  -5  -6  15     4552.73     4297.54    313.93 o
  -4  -6  15     2811.11     2630.86    229.19 o
  -3  -6  15     1198.66     1105.60    129.85 o
  -2  -6  15     1394.17     1432.85    144.23 o
  -1  -6  15      555.53      730.21    243.05 o
   0  -6  15       14.12       -7.46     57.56 o
   1  -6  15      105.42      182.28     83.68 o
   2  -6  15       30.29      -22.92     62.36 o
  -7  -5  15      143.93       81.81     51.97 o
  -6  -5  15      371.67      310.74     92.74 o
  -5  -5  15     1539.89     1469.61    168.16 o
  -4  -5  15     1880.51     1773.02    211.87 o
  -3  -5  15     1541.91     1658.18    153.93 o
  -2  -5  15     2119.27     1844.46    164.16 o
  -1  -5  15     2906.51     3178.82    404.81 o
   0  -5  15     2013.84     2200.23    316.33 o
   1  -5  15     2412.54     2705.48    247.84 o
   2  -5  15     6148.85     6538.25    454.11 o
   3  -5  15     3007.61     3002.51    326.73 o
  -7  -4  15     3404.91     3364.81    471.97 o
  -6  -4  15     1385.12     1447.14    204.94 o
  -5  -4  15     2024.30     1863.68    210.00 o
  -4  -4  15     2100.71     2047.66    170.65 o
  -3  -4  15      787.77      673.10    104.91 o
  -2  -4  15      260.00      175.05     68.79 o
  -1  -4  15      750.73      721.18    156.70 o
   0  -4  15      255.22      178.78     62.17 o
   1  -4  15      504.71      474.09     89.19 o
   2  -4  15       18.69       10.68     53.28 o
   3  -4  15      896.75     1058.88    100.46 o
  -7  -3  15       76.80       88.74     42.22 o
  -6  -3  15      421.53      368.00     83.94 o
  -5  -3  15      565.70      516.26     94.62 o
  -4  -3  15     1974.22     1861.58    161.67 o
  -3  -3  15     2670.45     2726.42    199.04 o
  -2  -3  15     3046.89     3268.22    221.12 o
  -1  -3  15     5760.70     5803.85    302.53 o
   0  -3  15     5343.64     5510.72    293.61 o
   1  -3  15     2454.44     2670.61    188.58 o
   2  -3  15     2747.39     2837.21    155.66 o
   3  -3  15     1127.52      933.09    122.79 o
  -8  -2  15     2622.45     2217.57    162.56 o
  -7  -2  15     3161.07     3109.25    166.49 o
  -6  -2  15     1820.36     1714.15    122.29 o
  -5  -2  15     2383.81     2509.76    215.60 o
  -4  -2  15     2793.92     2588.67    191.66 o
  -3  -2  15     1212.68     1360.02    141.96 o
  -2  -2  15      352.82      314.86     73.76 o
  -1  -2  15      819.98      811.87    107.75 o
   0  -2  15       33.87       50.90     49.37 o
   1  -2  15        8.86       21.36     34.36 o
   2  -2  15       43.08       29.63     38.60 o
   3  -2  15      667.32      724.51    110.89 o
  -8  -1  15       84.07       86.74     57.30 o
  -7  -1  15      206.61      211.12     53.13 o
  -6  -1  15      671.06      652.72    110.47 o
  -5  -1  15     1271.35     1167.30    129.97 o
  -4  -1  15     2444.15     2488.74    189.24 o
  -3  -1  15     2608.26     2758.96    164.47 o
  -2  -1  15     3969.40     4229.37    244.51 o
  -1  -1  15     4122.62     4169.16    245.58 o
   0  -1  15     5652.81     6116.06    247.97 o
   1  -1  15     2430.08     2685.58    273.03 o
   2  -1  15     2917.11     2812.96    195.30 o
   3  -1  15     2621.31     2479.99    229.45 o
  -8   0  15     1758.80     1529.72    242.78 o
  -7   0  15     2115.86     2160.37    165.59 o
  -6   0  15     2040.44     1964.80    133.53 o
  -5   0  15     1365.52     1551.92    147.88 o
  -4   0  15     3093.68     3266.86    179.39 o
  -3   0  15     2757.30     2492.62    190.28 o
  -2   0  15     1356.89     1363.62    135.91 o
  -1   0  15      435.39      532.38     94.42 o
   0   0  15        3.26       92.50     38.61 o
   1   0  15      367.09      418.56     63.83 o
   2   0  15       24.70       40.65     49.27 o
   3   0  15      461.85      496.69     97.32 o
  -7   1  15      258.33      243.63     73.29 o
  -6   1  15     1215.10     1122.70    186.02 o
  -5   1  15     1623.75     1915.04    116.76 o
  -4   1  15     1649.08     1544.09    123.24 o
  -3   1  15     5155.22     5465.17    296.51 o
  -2   1  15     2032.70     2167.82    172.57 o
  -1   1  15     2316.67     2625.14    142.83 o
   0   1  15     3267.92     3647.99    176.91 o
   1   1  15     2112.10     2258.60    170.03 o
   2   1  15     1313.77     1521.55    223.86 o
   3   1  15     1817.33     1769.92    226.79 o
  -7   2  15     1749.27     1777.36    480.76 o
  -6   2  15     2941.08     2831.87    259.57 o
  -5   2  15      960.54      952.31     99.62 o
  -4   2  15     1395.37     1239.62     97.41 o
  -3   2  15      873.49      851.76    115.87 o
  -2   2  15       66.66       65.17     39.41 o
  -1   2  15       23.80       -2.48     35.57 o
   0   2  15       40.40       49.69     44.63 o
   1   2  15      527.44      458.12     87.06 o
   2   2  15      298.85      281.27     78.90 o
   3   2  15      324.47      319.45     87.21 o
  -7   3  15      625.23      580.06    102.88 o
  -6   3  15     1131.35      905.51    101.94 o
  -5   3  15     1279.86     1288.68    115.31 o
  -4   3  15      653.90      517.00     81.40 o
  -3   3  15     2978.56     2810.69    177.72 o
  -2   3  15     2339.64     3010.55    310.76 o
  -1   3  15     2032.15     2342.63    411.74 o
   0   3  15     3681.79     3750.21    232.04 o
   1   3  15     4053.69     4041.23    196.85 o
   2   3  15     1446.50     1484.27    120.43 o
  -6   4  15     1311.35     1331.12    122.80 o
  -5   4  15      846.26      780.76     97.45 o
  -4   4  15     1042.50     1119.24    141.65 o
  -3   4  15     1712.16     1429.39    156.70 o
  -2   4  15      209.01      328.37     91.59 o
  -1   4  15      112.76       83.03     53.90 o
   0   4  15      140.65       94.63     47.16 o
   1   4  15     1131.02     1237.19    145.38 o
  -5   5  15      863.52     1009.79    141.76 o
  -4   5  15     1672.38     1391.61    158.10 o
  -3   5  15     2634.98     2524.99    209.82 o
  -2   5  15     3346.75     3082.45    336.59 o
  -1   5  15     1484.69     1878.73    219.33 o
   0   5  15     2987.07     3053.18    170.40 o
  -4  -7  16      906.15      896.50    147.11 o
  -3  -7  16     1420.40     1474.80    178.02 o
  -2  -7  16     1134.06     1273.86    170.03 o
  -1  -7  16       41.06       14.92     71.95 o
   0  -7  16       53.84       29.85     77.82 o
  -5  -6  16     1286.96     1113.43    155.10 o
  -4  -6  16     2647.94     2857.92    248.91 o
  -3  -6  16     1383.83     1568.60    187.08 o
  -2  -6  16     2901.65     2718.81    244.64 o
  -1  -6  16     3372.78     3537.49    289.42 o
   0  -6  16     2822.24     2620.20    249.97 o
   1  -6  16     2362.95     3027.41    269.16 o
  -6  -5  16     2474.85     2453.91    233.45 o
  -5  -5  16     3104.02     3337.62    276.09 o
  -4  -5  16      987.87     1058.53    154.04 o
  -3  -5  16       27.25       44.77     70.36 o
  -2  -5  16      846.39     1060.13    159.37 o
  -1  -5  16        3.09      108.20     77.82 o
   0  -5  16      211.56      278.76    100.20 o
   1  -5  16       84.25       35.18     77.28 o
  -6  -4  16      630.06      719.01    132.18 o
  -5  -4  16     1753.92     1715.71    194.01 o
  -4  -4  16     2130.23     2396.82    328.59 o
  -3  -4  16     1421.67     1637.00    160.26 o
  -2  -4  16     1773.67     2006.93    225.72 o
  -1  -4  16     4427.22     5019.75    369.90 o
   0  -4  16     2014.54     2207.67    227.06 o
   1  -4  16     2352.33     2531.19    248.91 o
   2  -4  16     3230.76     3148.83    508.74 o
  -7  -3  16     1414.22     1504.59    188.15 o
  -6  -3  16     1236.07     1393.07    147.11 o
  -5  -3  16     1923.51     2023.35    175.31 o
  -4  -3  16     1234.95     1067.81    130.19 o
  -3  -3  16      151.20      214.87     76.26 o
  -2  -3  16      580.81      436.61     95.54 o
  -1  -3  16       33.05      112.46     83.68 o
   0  -3  16       66.96       80.47     58.53 o
   1  -3  16      387.75      431.82     90.50 o
   2  -3  16      518.97      539.23    101.46 o
  -7  -2  16     1140.17     1077.56    104.72 o
  -6  -2  16      623.18      528.35     78.52 o
  -5  -2  16     1461.04     1508.95    269.43 o
  -4  -2  16     4011.29     4106.50    262.93 o
  -3  -2  16     3227.06     3499.35    239.17 o
  -2  -2  16     1998.75     2236.98    229.72 o
  -1  -2  16     6271.69     6774.23    351.13 o
   0  -2  16     4427.88     4403.15    259.03 o
   1  -2  16     3138.88     3379.73    387.75 o
   2  -2  16     1760.12     1588.33    245.18 o
  -7  -1  16     2049.58     1934.61    190.81 o
  -6  -1  16      580.24      487.76     87.92 o
  -5  -1  16     1245.65     1414.63    284.35 o
  -4  -1  16     1499.22     1332.41    146.79 o
  -3  -1  16      192.98      248.83     76.75 o
  -2  -1  16      289.40      208.85     71.09 o
  -1  -1  16      587.46      568.33    154.04 o
   0  -1  16      115.00      128.92     90.61 o
   1  -1  16      221.34      305.64    108.46 o
   2  -1  16      431.51      519.14    163.63 o
  -7   0  16      997.76     1045.98    146.04 o
  -6   0  16      892.66      829.75    154.84 o
  -5   0  16     1207.07     1246.45    143.07 o
  -4   0  16     3219.40     3265.41    227.57 o
  -3   0  16     2559.61     2840.68    329.66 o
  -2   0  16     1843.15     2066.42    263.83 o
  -1   0  16     5087.42     5547.65    349.38 o
   0   0  16     4798.97     5169.88    294.82 o
   1   0  16     1870.36     1816.71    154.61 o
   2   0  16     1627.40     1762.26    160.84 o
  -6   1  16      689.48      684.84    123.12 o
  -5   1  16      743.45      793.25    169.69 o
  -4   1  16      834.67      859.02    100.98 o
  -3   1  16      210.30      242.63     76.54 o
  -2   1  16        3.97       48.71     56.66 o
  -1   1  16       19.82       58.68     62.99 o
   0   1  16      159.78      136.45    105.53 o
   1   1  16      371.67      298.35     75.43 o
   2   1  16      278.20      356.12     84.13 o
  -6   2  16     2184.80     2308.31    186.47 o
  -5   2  16      880.24      809.58     98.38 o
  -4   2  16     3472.44     3400.31    169.26 o
  -3   2  16     2810.53     3263.25    226.08 o
  -2   2  16     2539.64     3539.49    434.66 o
  -1   2  16     1727.70     2173.02    284.09 o
   0   2  16     3116.13     3055.92    245.18 o
   1   2  16     1581.85     1663.73    187.08 o
  -5   3  16      250.65      227.63     62.75 o
  -4   3  16      664.25      498.41    105.26 o
  -3   3  16      259.35      248.64     92.21 o
  -2   3  16      254.67      161.50    101.80 o
  -1   3  16       55.17       82.13     93.27 o
   0   3  16       99.87       72.48     57.56 o
  -4   4  16     1120.15      815.06    130.21 o
  -3   4  16     2966.35     2938.30    356.57 o
  -2   4  16     2110.55     2493.61    214.58 o
  -1   4  16     1394.75     1824.65    243.05 o
  -2  -6  17       18.92       55.43     80.48 o
  -4  -5  17     2599.77     2837.67    260.10 o
  -3  -5  17     2179.52     2510.41    251.57 o
  -2  -5  17     3061.98     3399.98    291.02 o
  -1  -5  17     2257.84     2736.40    263.83 o
   0  -5  17     1654.88     1866.02    211.60 o
  -5  -4  17     2160.93     2164.49    228.12 o
  -4  -4  17      340.15      292.08    109.26 o
  -3  -4  17       72.99      -36.78     66.09 o
  -2  -4  17       19.05       -8.53     81.02 o
  -1  -4  17       75.59        2.13     71.42 o
   0  -4  17      903.47      939.67    160.43 o
  -5  -3  17     2181.04     2347.31    241.98 o
  -4  -3  17     3029.99     3676.07    311.80 o
  -3  -3  17     1538.23     1998.20    222.26 o
  -2  -3  17     3303.26     4330.05    349.11 o
  -1  -3  17     3120.23     3478.86    301.68 o
   0  -3  17     2955.24     2666.04    265.43 o
   1  -3  17     1842.32     1810.05    216.93 o
  -5  -2  17     1240.56     1075.58    172.16 o
  -4  -2  17      699.87      647.27    119.35 o
  -3  -2  17       63.10      143.91     87.41 o
  -2  -2  17        8.77      106.60     86.88 o
  -1  -2  17       56.40      127.39     89.01 o
   0  -2  17      786.19      723.26    114.22 o
   1  -2  17      530.43      600.22    158.30 o
  -5  -1  17     1840.27     1877.74    178.27 o
  -4  -1  17     3062.40     2612.04    212.52 o
  -3  -1  17     2372.79     2999.79    225.04 o
  -2  -1  17     2329.99     3274.72    299.54 o
  -1  -1  17     3192.79     3699.96    244.88 o
   0  -1  17     3740.68     4317.16    266.25 o
   1  -1  17     1798.44     1825.51    270.23 o
  -5   0  17      590.01      364.22     82.21 o
  -4   0  17      199.48       83.37     66.21 o
  -3   0  17       81.64       88.47     69.50 o
  -2   0  17        2.07      -23.60     56.47 o
  -1   0  17       51.67       73.82     67.09 o
   0   0  17      362.52      534.59    165.76 o
  -5   1  17     1721.06     1803.09    168.97 o
  -4   1  17     3464.95     3446.40    499.68 o
  -3   1  17     2999.66     3844.94    804.29 o
  -2   1  17     1318.68     2354.35    275.03 o
  -1   1  17     3503.05     3638.23    383.76 o
   0   1  17     2003.80     1891.07    278.22 o
  -4   2  17      177.19      175.66     61.61 o
  -3   2  17       17.60       84.23     72.87 o
  -2   2  17       37.82       44.24     83.15 o
  -1   2  17       12.72        3.73     85.28 o
 
